# Supplementary material for: The first genomic characterization of a stable, hemin-dependent small colony variant strain of Staphylococcus epidermidis isolated from a prosthetic-joint infection
Source: Front Microbiol. 2023 Oct 19;14:1289844. doi: 10.3389/fmicb.2023.1289844 (PMC10620731; doi:10.3389/fmicb.2023.1289844)
Supplement: Supplementary file 1 [file Table_1.XLSX]

## Sheet: O47_snps
CHROM	POS	TYPE	REF	ALT	EVIDENCE	FTYPE	STRAND	NT_POS	AA_POS	EFFECT	LOCUS_TAG	GENE	PRODUCT
NZ_CP040883	9295	snp	T	A	A:206 T:0	CDS	+	2647/2682	883/893	missense_variant c.2647T>A p.Cys883Ser	FHQ17_RS00030	gyrA	DNA gyrase subunit A
NZ_CP040883	10807	ins	AAT	ATAT	ATAT:205 AAT:0
NZ_CP040883	20311	snp	G	A	A:231 G:0	CDS	+	303/447	101/148	synonymous_variant c.303G>A p.Ala101Ala	FHQ17_RS00075	rplI	50S ribosomal protein L9
NZ_CP040883	20341	snp	T	C	C:220 T:0	CDS	+	333/447	111/148	synonymous_variant c.333T>C p.Asp111Asp	FHQ17_RS00075	rplI	50S ribosomal protein L9
NZ_CP040883	20362	snp	A	G	G:215 A:0	CDS	+	354/447	118/148	synonymous_variant c.354A>G p.Pro118Pro	FHQ17_RS00075	rplI	50S ribosomal protein L9
NZ_CP040883	20419	snp	T	C	C:192 T:0	CDS	+	411/447	137/148	synonymous_variant c.411T>C p.Val137Val	FHQ17_RS00075	rplI	50S ribosomal protein L9
NZ_CP040883	20495	snp	T	A	A:199 T:0
NZ_CP040883	20558	snp	A	G	G:217 A:0
NZ_CP040883	20865	snp	A	G	G:215 A:0	CDS	+	240/1401	80/466	synonymous_variant c.240A>G p.Leu80Leu	FHQ17_RS00080	dnaB	replicative DNA helicase
NZ_CP040883	20922	snp	G	A	A:198 G:0	CDS	+	297/1401	99/466	synonymous_variant c.297G>A p.Thr99Thr	FHQ17_RS00080	dnaB	replicative DNA helicase
NZ_CP040883	20928	snp	T	C	C:204 T:0	CDS	+	303/1401	101/466	synonymous_variant c.303T>C p.Asn101Asn	FHQ17_RS00080	dnaB	replicative DNA helicase
NZ_CP040883	21067	snp	C	T	T:220 C:0	CDS	+	442/1401	148/466	synonymous_variant c.442C>T p.Leu148Leu	FHQ17_RS00080	dnaB	replicative DNA helicase
NZ_CP040883	21138	complex	AACT	GACC	GACC:198 AACT:0	CDS	+	513/1401	171/466	synonymous_variant c.513_516delAACTinsGACC p.173	FHQ17_RS00080	dnaB	replicative DNA helicase
NZ_CP040883	21207	snp	C	T	T:206 C:0	CDS	+	582/1401	194/466	synonymous_variant c.582C>T p.Asp194Asp	FHQ17_RS00080	dnaB	replicative DNA helicase
NZ_CP040883	21252	snp	A	G	G:196 A:0	CDS	+	627/1401	209/466	synonymous_variant c.627A>G p.Ala209Ala	FHQ17_RS00080	dnaB	replicative DNA helicase
NZ_CP040883	21339	snp	C	T	T:189 C:0	CDS	+	714/1401	238/466	synonymous_variant c.714C>T p.Ile238Ile	FHQ17_RS00080	dnaB	replicative DNA helicase
NZ_CP040883	21369	snp	G	A	A:204 G:0	CDS	+	744/1401	248/466	synonymous_variant c.744G>A p.Leu248Leu	FHQ17_RS00080	dnaB	replicative DNA helicase
NZ_CP040883	21396	snp	A	T	T:197 A:0	CDS	+	771/1401	257/466	synonymous_variant c.771A>T p.Gly257Gly	FHQ17_RS00080	dnaB	replicative DNA helicase
NZ_CP040883	21450	snp	C	T	T:205 C:0	CDS	+	825/1401	275/466	synonymous_variant c.825C>T p.Ser275Ser	FHQ17_RS00080	dnaB	replicative DNA helicase
NZ_CP040883	21549	complex	ACTT	GCTC	GCTC:188 ACTT:0	CDS	+	924/1401	308/466	synonymous_variant c.924_927delACTTinsGCTC p.310	FHQ17_RS00080	dnaB	replicative DNA helicase
NZ_CP040883	21696	snp	T	C	C:183 T:0	CDS	+	1071/1401	357/466	synonymous_variant c.1071T>C p.Cys357Cys	FHQ17_RS00080	dnaB	replicative DNA helicase
NZ_CP040883	21729	snp	T	C	C:175 T:0	CDS	+	1104/1401	368/466	synonymous_variant c.1104T>C p.Gly368Gly	FHQ17_RS00080	dnaB	replicative DNA helicase
NZ_CP040883	25454	snp	A	G	G:208 A:0	CDS	+	100/1833	34/610	missense_variant c.100A>G p.Thr34Ala	FHQ17_RS00105	walK	cell wall metabolism sensor histidine kinase WalK
NZ_CP040883	27052	snp	A	T	T:195 A:0	CDS	+	1698/1833	566/610	synonymous_variant c.1698A>T p.Leu566Leu	FHQ17_RS00105	walK	cell wall metabolism sensor histidine kinase WalK
NZ_CP040883	27115	snp	G	A	A:237 G:0	CDS	+	1761/1833	587/610	synonymous_variant c.1761G>A p.Val587Val	FHQ17_RS00105	walK	cell wall metabolism sensor histidine kinase WalK
NZ_CP040883	27145	snp	A	G	G:238 A:0	CDS	+	1791/1833	597/610	synonymous_variant c.1791A>G p.Thr597Thr	FHQ17_RS00105	walK	cell wall metabolism sensor histidine kinase WalK
NZ_CP040883	27154	snp	C	T	T:226 C:0	CDS	+	1800/1833	600/610	synonymous_variant c.1800C>T p.Cys600Cys	FHQ17_RS00105	walK	cell wall metabolism sensor histidine kinase WalK
NZ_CP040883	27362	complex	GATT	AATC	AATC:219 GATT:0	CDS	+	183/1338	61/445	synonymous_variant c.183_186delGATTinsAATC p.63	FHQ17_RS00110		YycH family regulatory protein
NZ_CP040883	27398	snp	A	T	T:214 A:0	CDS	+	219/1338	73/445	missense_variant c.219A>T p.Glu73Asp	FHQ17_RS00110		YycH family regulatory protein
NZ_CP040883	27416	snp	G	A	A:216 G:0	CDS	+	237/1338	79/445	synonymous_variant c.237G>A p.Val79Val	FHQ17_RS00110		YycH family regulatory protein
NZ_CP040883	27437	snp	C	T	T:224 C:0	CDS	+	258/1338	86/445	synonymous_variant c.258C>T p.Asp86Asp	FHQ17_RS00110		YycH family regulatory protein
NZ_CP040883	27458	snp	A	G	G:228 A:0	CDS	+	279/1338	93/445	synonymous_variant c.279A>G p.Lys93Lys	FHQ17_RS00110		YycH family regulatory protein
NZ_CP040883	27512	snp	A	C	C:219 A:0	CDS	+	333/1338	111/445	synonymous_variant c.333A>C p.Ile111Ile	FHQ17_RS00110		YycH family regulatory protein
NZ_CP040883	27524	snp	C	T	T:204 C:0	CDS	+	345/1338	115/445	synonymous_variant c.345C>T p.Ser115Ser	FHQ17_RS00110		YycH family regulatory protein
NZ_CP040883	27536	snp	C	T	T:202 C:0	CDS	+	357/1338	119/445	synonymous_variant c.357C>T p.Ile119Ile	FHQ17_RS00110		YycH family regulatory protein
NZ_CP040883	27572	snp	A	G	G:220 A:0	CDS	+	393/1338	131/445	synonymous_variant c.393A>G p.Thr131Thr	FHQ17_RS00110		YycH family regulatory protein
NZ_CP040883	27632	snp	C	T	T:225 C:0	CDS	+	453/1338	151/445	synonymous_variant c.453C>T p.Arg151Arg	FHQ17_RS00110		YycH family regulatory protein
NZ_CP040883	27673	snp	A	T	T:186 A:0	CDS	+	494/1338	165/445	missense_variant c.494A>T p.Tyr165Phe	FHQ17_RS00110		YycH family regulatory protein
NZ_CP040883	27734	snp	C	T	T:208 C:0	CDS	+	555/1338	185/445	synonymous_variant c.555C>T p.Asn185Asn	FHQ17_RS00110		YycH family regulatory protein
NZ_CP040883	27740	snp	C	T	T:196 C:0	CDS	+	561/1338	187/445	synonymous_variant c.561C>T p.Asp187Asp	FHQ17_RS00110		YycH family regulatory protein
NZ_CP040883	27773	snp	A	G	G:226 A:0	CDS	+	594/1338	198/445	synonymous_variant c.594A>G p.Gln198Gln	FHQ17_RS00110		YycH family regulatory protein
NZ_CP040883	27977	snp	T	C	C:239 T:0	CDS	+	798/1338	266/445	synonymous_variant c.798T>C p.Gly266Gly	FHQ17_RS00110		YycH family regulatory protein
NZ_CP040883	27989	complex	TAAC	CAAT	CAAT:249 TAAC:0	CDS	+	810/1338	270/445	synonymous_variant c.810_813delTAACinsCAAT p.272	FHQ17_RS00110		YycH family regulatory protein
NZ_CP040883	28125	snp	C	T	T:190 C:0	CDS	+	946/1338	316/445	synonymous_variant c.946C>T p.Leu316Leu	FHQ17_RS00110		YycH family regulatory protein
NZ_CP040883	28133	snp	G	A	A:199 G:0	CDS	+	954/1338	318/445	synonymous_variant c.954G>A p.Lys318Lys	FHQ17_RS00110		YycH family regulatory protein
NZ_CP040883	28148	snp	G	A	A:214 G:0	CDS	+	969/1338	323/445	synonymous_variant c.969G>A p.Thr323Thr	FHQ17_RS00110		YycH family regulatory protein
NZ_CP040883	28167	snp	A	C	C:198 A:0	CDS	+	988/1338	330/445	synonymous_variant c.988A>C p.Arg330Arg	FHQ17_RS00110		YycH family regulatory protein
NZ_CP040883	28182	snp	C	T	T:205 C:0	CDS	+	1003/1338	335/445	missense_variant c.1003C>T p.His335Tyr	FHQ17_RS00110		YycH family regulatory protein
NZ_CP040883	28202	snp	T	G	G:208 T:0	CDS	+	1023/1338	341/445	missense_variant c.1023T>G p.His341Gln	FHQ17_RS00110		YycH family regulatory protein
NZ_CP040883	29891	snp	A	C	C:147 A:0
NZ_CP040883	86204	snp	A	G	G:121 A:0
NZ_CP040883	86245	snp	A	C	C:125 A:0
NZ_CP040883	86265	snp	A	G	G:147 A:0
NZ_CP040883	86299	snp	T	G	G:180 T:0
NZ_CP040883	86354	snp	A	C	C:190 A:0	CDS	+	4/780	2/259	missense_variant c.4A>C p.Lys2Gln	FHQ17_RS00415		tandem-type lipoprotein
NZ_CP040883	86416	snp	G	A	A:200 G:0	CDS	+	66/780	22/259	synonymous_variant c.66G>A p.Gly22Gly	FHQ17_RS00415		tandem-type lipoprotein
NZ_CP040883	86428	snp	G	A	A:188 G:1	CDS	+	78/780	26/259	missense_variant c.78G>A p.Met26Ile	FHQ17_RS00415		tandem-type lipoprotein
NZ_CP040883	86437	snp	C	A	A:159 C:0	CDS	+	87/780	29/259	missense_variant c.87C>A p.Asp29Glu	FHQ17_RS00415		tandem-type lipoprotein
NZ_CP040883	86443	snp	T	C	C:157 T:0	CDS	+	93/780	31/259	synonymous_variant c.93T>C p.Ser31Ser	FHQ17_RS00415		tandem-type lipoprotein
NZ_CP040883	86452	snp	T	G	G:153 T:0	CDS	+	102/780	34/259	synonymous_variant c.102T>G p.Thr34Thr	FHQ17_RS00415		tandem-type lipoprotein
NZ_CP040883	86478	snp	C	T	T:86 C:0	CDS	+	128/780	43/259	missense_variant c.128C>T p.Thr43Met	FHQ17_RS00415		tandem-type lipoprotein
NZ_CP040883	86483	complex	AGTA	GACG	GACG:80 AGTA:0	CDS	+	133/780	45/259	missense_variant c.133_136delAGTAinsGACG p.SerMet45AspVal	FHQ17_RS00415		tandem-type lipoprotein
NZ_CP040883	86496	snp	T	C	C:79 T:0	CDS	+	146/780	49/259	missense_variant c.146T>C p.Ile49Thr	FHQ17_RS00415		tandem-type lipoprotein
NZ_CP040883	86510	snp	A	G	G:78 A:0	CDS	+	160/780	54/259	missense_variant c.160A>G p.Asn54Asp	FHQ17_RS00415		tandem-type lipoprotein
NZ_CP040883	86536	snp	A	T	T:20 A:0	CDS	+	186/780	62/259	synonymous_variant c.186A>T p.Arg62Arg	FHQ17_RS00415		tandem-type lipoprotein
NZ_CP040883	86812	snp	G	A	A:81 G:0	CDS	+	462/780	154/259	synonymous_variant c.462G>A p.Glu154Glu	FHQ17_RS00415		tandem-type lipoprotein
NZ_CP040883	86818	snp	T	C	C:86 T:0	CDS	+	468/780	156/259	synonymous_variant c.468T>C p.Phe156Phe	FHQ17_RS00415		tandem-type lipoprotein
NZ_CP040883	86839	snp	C	A	A:92 C:0	CDS	+	489/780	163/259	synonymous_variant c.489C>A p.Gly163Gly	FHQ17_RS00415		tandem-type lipoprotein
NZ_CP040883	86857	snp	A	G	G:81 A:2	CDS	+	507/780	169/259	synonymous_variant c.507A>G p.Lys169Lys	FHQ17_RS00415		tandem-type lipoprotein
NZ_CP040883	86867	snp	G	A	A:46 G:0	CDS	+	517/780	173/259	missense_variant c.517G>A p.Asp173Asn	FHQ17_RS00415		tandem-type lipoprotein
NZ_CP040883	86872	complex	AGAGATATCT	GGATATTTTA	GGATATTTTA:49 AGAGATATCT:0	CDS	+	522/780	174/259	missense_variant c.522_531delAGAGATATCTinsGGATATTTTA p.GluIleSer175AspIleLeu	FHQ17_RS00415		tandem-type lipoprotein
NZ_CP040883	86935	snp	C	A	A:17 C:0	CDS	+	585/780	195/259	missense_variant c.585C>A p.Asp195Glu	FHQ17_RS00415		tandem-type lipoprotein
NZ_CP040883	86944	complex	GA	AC	AC:14 GA:0	CDS	+	594/780	198/259	missense_variant c.594_595delGAinsAC p.Lys199Gln	FHQ17_RS00415		tandem-type lipoprotein
NZ_CP040883	87577	snp	C	T	T:18 C:0	CDS	+	104/762	35/253	missense_variant c.104C>T p.Thr35Met	FHQ17_RS00420		tandem-type lipoprotein
NZ_CP040883	87582	complex	AGTA	GACG	GACG:19 AGTA:0	CDS	+	109/762	37/253	missense_variant c.109_112delAGTAinsGACG p.SerMet37AspVal	FHQ17_RS00420		tandem-type lipoprotein
NZ_CP040883	87608	complex	GGAT	AGAC	AGAC:68 GGAT:0	CDS	+	135/762	45/253	synonymous_variant c.135_138delGGATinsAGAC p.47	FHQ17_RS00420		tandem-type lipoprotein
NZ_CP040883	87617	snp	C	T	T:86 C:0	CDS	+	144/762	48/253	synonymous_variant c.144C>T p.Tyr48Tyr	FHQ17_RS00420		tandem-type lipoprotein
NZ_CP040883	87668	snp	T	A	A:161 T:0	CDS	+	195/762	65/253	synonymous_variant c.195T>A p.Thr65Thr	FHQ17_RS00420		tandem-type lipoprotein
NZ_CP040883	87680	snp	A	G	G:169 A:0	CDS	+	207/762	69/253	synonymous_variant c.207A>G p.Arg69Arg	FHQ17_RS00420		tandem-type lipoprotein
NZ_CP040883	87718	snp	T	C	C:189 T:1	CDS	+	245/762	82/253	missense_variant c.245T>C p.Ile82Thr	FHQ17_RS00420		tandem-type lipoprotein
NZ_CP040883	87752	snp	T	C	C:156 T:1	CDS	+	279/762	93/253	synonymous_variant c.279T>C p.Asn93Asn	FHQ17_RS00420		tandem-type lipoprotein
NZ_CP040883	87762	snp	A	G	G:138 A:0	CDS	+	289/762	97/253	missense_variant c.289A>G p.Thr97Ala	FHQ17_RS00420		tandem-type lipoprotein
NZ_CP040883	87775	complex	ATTTTATAAATGAAATTAC	TTTTAATAGATAAGATAAA	TTTTAATAGATAAGATAAA:85 ATTTTATAAATGAAATTAC:0	CDS	+	302/762	101/253	missense_variant c.302_320delATTTTATAAATGAAATTACinsTTTTAATAGATAAGATAAA p.TyrPheIleAsnGluIleThr101PheLeuIleAspLysIleLys	FHQ17_RS00420		tandem-type lipoprotein
NZ_CP040883	87815	complex	AAAAGATG	GATAGAGA	GATAGAGA:35 AAAAGATG:0	CDS	+	342/762	114/253	missense_variant c.342_349delAAAAGATGinsGATAGAGA p.LysAspAsp115IleGluAsn	FHQ17_RS00420		tandem-type lipoprotein
NZ_CP040883	87832	complex	GATAT	AATAC	AATAC:34 GATAT:0	CDS	+	359/762	120/253	missense_variant c.359_363delGATATinsAATAC p.Arg120Lys	FHQ17_RS00420		tandem-type lipoprotein
NZ_CP040883	88024	snp	A	G	G:19 A:0	CDS	+	551/762	184/253	missense_variant c.551A>G p.Asn184Ser	FHQ17_RS00420		tandem-type lipoprotein
NZ_CP040883	88030	snp	ATGAC	ATGAA	ATGAA:30 ATGAC:0	CDS	+	561/762	187/253	missense_variant c.561C>A p.Asp187Glu	FHQ17_RS00420		tandem-type lipoprotein
NZ_CP040883	88043	complex	GA	AC	AC:46 GA:0	CDS	+	570/762	190/253	missense_variant c.570_571delGAinsAC p.Lys191Gln	FHQ17_RS00420		tandem-type lipoprotein
NZ_CP040883	88067	complex	TATT	CATC	CATC:52 TATT:0	CDS	+	594/762	198/253	synonymous_variant c.594_597delTATTinsCATC p.200	FHQ17_RS00420		tandem-type lipoprotein
NZ_CP040883	88076	complex	GAAGC	TAAAA	TAAAA:51 GAAGC:0	CDS	+	603/762	201/253	missense_variant c.603_607delGAAGCinsTAAAA p.Gln203Lys	FHQ17_RS00420		tandem-type lipoprotein
NZ_CP040883	88092	snp	T	C	C:61 T:0	CDS	+	619/762	207/253	synonymous_variant c.619T>C p.Leu207Leu	FHQ17_RS00420		tandem-type lipoprotein
NZ_CP040883	88104	complex	GGT	AGG	AGG:65 GGT:0	CDS	+	631/762	211/253	missense_variant c.631_633delGGTinsAGG p.Gly211Arg	FHQ17_RS00420		tandem-type lipoprotein
NZ_CP040883	88124	snp	C	A	A:64 C:0	CDS	+	651/762	217/253	synonymous_variant c.651C>A p.Gly217Gly	FHQ17_RS00420		tandem-type lipoprotein
NZ_CP040883	88130	snp	T	C	C:62 T:0	CDS	+	657/762	219/253	synonymous_variant c.657T>C p.Ser219Ser	FHQ17_RS00420		tandem-type lipoprotein
NZ_CP040883	88291	complex	TAGCT	CAGCG	CAGCG:155 TAGCT:0
NZ_CP040883	88327	snp	A	T	T:195 A:0
NZ_CP040883	88340	snp	G	A	A:230 G:0
NZ_CP040883	88359	snp	G	T	T:224 G:0
NZ_CP040883	88375	del	GTTTTTTATGA	GTTTTATGA	GTTTTATGA:198 GTTTTTTATGA:0
NZ_CP040883	88386	snp	G	T	T:217 G:0
NZ_CP040883	88394	snp	A	G	G:206 A:0
NZ_CP040883	88415	complex	GGTAG	AGTAC	AGTAC:209 GGTAG:0
NZ_CP040883	88436	snp	C	T	T:195 C:0
NZ_CP040883	88441	snp	G	A	A:195 G:0
NZ_CP040883	88478	complex	ATGT	GTGC	GTGC:210 ATGT:0
NZ_CP040883	88536	snp	G	A	A:184 G:0
NZ_CP040883	88543	snp	G	A	A:196 G:0
NZ_CP040883	88664	snp	T	A	A:235 T:0	CDS	+	72/888	24/295	synonymous_variant c.72T>A p.Leu24Leu	FHQ17_RS00425		mechanosensitive ion channel family protein
NZ_CP040883	88709	snp	A	G	G:264 A:0	CDS	+	117/888	39/295	missense_variant c.117A>G p.Ile39Met	FHQ17_RS00425		mechanosensitive ion channel family protein
NZ_CP040883	88757	snp	C	T	T:229 C:0	CDS	+	165/888	55/295	synonymous_variant c.165C>T p.Val55Val	FHQ17_RS00425		mechanosensitive ion channel family protein
NZ_CP040883	89529	snp	C	T	T:214 C:0
NZ_CP040883	89592	snp	T	A	A:179 T:0
NZ_CP040883	89616	snp	C	T	T:189 C:0
NZ_CP040883	89623	snp	C	T	T:182 C:0
NZ_CP040883	89693	snp	T	A	A:210 T:1
NZ_CP040883	89737	snp	A	T	T:210 A:0
NZ_CP040883	90132	snp	A	C	C:225 A:0	CDS	+	288/813	96/270	missense_variant c.288A>C p.Lys96Asn	FHQ17_RS00430		HAD-IIB family hydrolase
NZ_CP040883	90411	snp	G	A	A:213 G:0	CDS	+	567/813	189/270	synonymous_variant c.567G>A p.Pro189Pro	FHQ17_RS00430		HAD-IIB family hydrolase
NZ_CP040883	90442	snp	T	A	A:230 T:0	CDS	+	598/813	200/270	missense_variant c.598T>A p.Phe200Ile	FHQ17_RS00430		HAD-IIB family hydrolase
NZ_CP040883	90494	snp	G	A	A:223 G:0	CDS	+	650/813	217/270	missense_variant c.650G>A p.Gly217Asp	FHQ17_RS00430		HAD-IIB family hydrolase
NZ_CP040883	91022	del	CTTCATCATCTGACATGCCTTCTGTATACGCGTCTAGAAAT	CT	CT:47 CTTCATCATCTGACATGCCTTCTGTATACGCGTCTAGAAAT:0	CDS	-	521/624	161/207	conservative_inframe_deletion c.483_521delATTTCTAGACGCGTATACAGAAGGCATGTCAGATGATGA p.Phe162_Glu174del	FHQ17_RS00435		hypothetical protein
NZ_CP040883	91197	snp	T	A	A:210 T:0	CDS	-	348/624	116/207	synonymous_variant c.348A>T p.Thr116Thr	FHQ17_RS00435		hypothetical protein
NZ_CP040883	91248	snp	T	A	A:200 T:0	CDS	-	297/624	99/207	synonymous_variant c.297A>T p.Ile99Ile	FHQ17_RS00435		hypothetical protein
NZ_CP040883	91260	snp	C	T	T:195 C:0	CDS	-	285/624	95/207	synonymous_variant c.285G>A p.Glu95Glu	FHQ17_RS00435		hypothetical protein
NZ_CP040883	91348	complex	CGGT	TGGC	TGGC:220 CGGT:0	CDS	-	197/624	65/207	missense_variant c.194_197delACCGinsGCCA p.AsnArg65SerGln	FHQ17_RS00435		hypothetical protein
NZ_CP040883	91391	snp	C	T	T:200 C:0	CDS	-	154/624	52/207	missense_variant c.154G>A p.Asp52Asn	FHQ17_RS00435		hypothetical protein
NZ_CP040883	91614	snp	C	T	T:208 C:0
NZ_CP040883	91677	snp	T	C	C:190 T:0
NZ_CP040883	91879	snp	C	T	T:220 C:0
NZ_CP040883	91893	snp	G	A	A:201 G:0
NZ_CP040883	92004	snp	G	T	T:183 G:0	CDS	+	75/903	25/300	missense_variant c.75G>T p.Leu25Phe	FHQ17_RS00440		hypothetical protein
NZ_CP040883	92014	snp	C	T	T:222 C:0	CDS	+	85/903	29/300	missense_variant c.85C>T p.His29Tyr	FHQ17_RS00440		hypothetical protein
NZ_CP040883	92029	snp	A	C	C:181 A:0	CDS	+	100/903	34/300	missense_variant c.100A>C p.Lys34Gln	FHQ17_RS00440		hypothetical protein
NZ_CP040883	92058	snp	A	G	G:178 A:0	CDS	+	129/903	43/300	synonymous_variant c.129A>G p.Glu43Glu	FHQ17_RS00440		hypothetical protein
NZ_CP040883	92065	snp	T	G	G:176 T:0	CDS	+	136/903	46/300	missense_variant c.136T>G p.Ser46Ala	FHQ17_RS00440		hypothetical protein
NZ_CP040883	92085	snp	T	C	C:195 T:0	CDS	+	156/903	52/300	synonymous_variant c.156T>C p.Asn52Asn	FHQ17_RS00440		hypothetical protein
NZ_CP040883	92119	snp	C	T	T:224 C:0	CDS	+	190/903	64/300	missense_variant c.190C>T p.Pro64Ser	FHQ17_RS00440		hypothetical protein
NZ_CP040883	92179	snp	G	C	C:186 G:0	CDS	+	250/903	84/300	missense_variant c.250G>C p.Ala84Pro	FHQ17_RS00440		hypothetical protein
NZ_CP040883	92277	snp	T	G	G:198 T:0	CDS	+	348/903	116/300	synonymous_variant c.348T>G p.Thr116Thr	FHQ17_RS00440		hypothetical protein
NZ_CP040883	92290	snp	G	T	T:212 G:0	CDS	+	361/903	121/300	missense_variant c.361G>T p.Ala121Ser	FHQ17_RS00440		hypothetical protein
NZ_CP040883	92298	snp	A	C	C:213 A:0	CDS	+	369/903	123/300	synonymous_variant c.369A>C p.Pro123Pro	FHQ17_RS00440		hypothetical protein
NZ_CP040883	92352	snp	A	T	T:202 A:0	CDS	+	423/903	141/300	synonymous_variant c.423A>T p.Ser141Ser	FHQ17_RS00440		hypothetical protein
NZ_CP040883	92370	snp	T	G	G:202 T:0	CDS	+	441/903	147/300	synonymous_variant c.441T>G p.Thr147Thr	FHQ17_RS00440		hypothetical protein
NZ_CP040883	92463	snp	G	A	A:217 G:0	CDS	+	534/903	178/300	synonymous_variant c.534G>A p.Glu178Glu	FHQ17_RS00440		hypothetical protein
NZ_CP040883	92497	snp	G	A	A:189 G:0	CDS	+	568/903	190/300	missense_variant c.568G>A p.Glu190Lys	FHQ17_RS00440		hypothetical protein
NZ_CP040883	92533	snp	G	A	A:203 G:0	CDS	+	604/903	202/300	missense_variant c.604G>A p.Ala202Thr	FHQ17_RS00440		hypothetical protein
NZ_CP040883	92545	snp	A	G	G:205 A:1	CDS	+	616/903	206/300	missense_variant c.616A>G p.Ser206Gly	FHQ17_RS00440		hypothetical protein
NZ_CP040883	92560	snp	T	G	G:204 T:0	CDS	+	631/903	211/300	missense_variant c.631T>G p.Ser211Ala	FHQ17_RS00440		hypothetical protein
NZ_CP040883	92570	snp	C	A	A:224 C:0	CDS	+	641/903	214/300	missense_variant c.641C>A p.Ser214Tyr	FHQ17_RS00440		hypothetical protein
NZ_CP040883	92714	snp	A	T	T:202 A:0	CDS	+	785/903	262/300	missense_variant c.785A>T p.Glu262Val	FHQ17_RS00440		hypothetical protein
NZ_CP040883	92746	snp	G	A	A:190 G:0	CDS	+	817/903	273/300	missense_variant c.817G>A p.Glu273Lys	FHQ17_RS00440		hypothetical protein
NZ_CP040883	93061	snp	C	T	T:191 C:0
NZ_CP040883	93135	snp	G	A	A:211 G:0
NZ_CP040883	93270	snp	A	G	G:210 A:0	CDS	+	127/186	43/61	missense_variant c.127A>G p.Thr43Ala	FHQ17_RS00445		hypothetical protein
NZ_CP040883	93374	snp	A	C	C:188 A:0
NZ_CP040883	93425	snp	G	T	T:199 G:0
NZ_CP040883	93455	mnp	TA	CT	CT:180 TA:1
NZ_CP040883	93464	complex	TAAAAAAACAAAATAAGAATA	TAAAAAACAAAGTAAA	TAAAAAACAAAGTAAA:106 TAAAAAAACAAAATAAGAATA:0
NZ_CP040883	93502	snp	T	C	C:163 T:0
NZ_CP040883	93549	snp	C	T	T:181 C:0
NZ_CP040883	93703	snp	A	G	G:162 A:0	CDS	-	279/404	93/133	synonymous_variant c.279T>C p.His93His	FHQ17_RS00450		DUF1433 domain-containing protein
NZ_CP040883	93760	snp	C	T	T:199 C:0	CDS	-	222/404	74/133	synonymous_variant c.222G>A p.Leu74Leu	FHQ17_RS00450		DUF1433 domain-containing protein
NZ_CP040883	93784	snp	T	C	C:212 T:0	CDS	-	198/404	66/133	stop_retained_variant c.198A>G p.Ter66Ter	FHQ17_RS00450		DUF1433 domain-containing protein
NZ_CP040883	93826	ins	TGT	TGGT	TGGT:195 TGT:0	CDS	-	154/404	52/133	frameshift_variant c.154_155insC p.Asn54fs	FHQ17_RS00450		DUF1433 domain-containing protein
NZ_CP040883	93946	snp	G	A	A:225 G:0	CDS	-	36/404	12/133	synonymous_variant c.36C>T p.Val12Val	FHQ17_RS00450		DUF1433 domain-containing protein
NZ_CP040883	94019	snp	T	G	G:253 T:0
NZ_CP040883	94410	snp	T	C	C:202 T:0
NZ_CP040883	94426	snp	C	T	T:193 C:0
NZ_CP040883	94477	snp	C	T	T:204 C:0
NZ_CP040883	94506	snp	A	T	T:236 A:0
NZ_CP040883	94511	del	TTATATATATATTTAT	TTATATATATTTAT	TTATATATATTTAT:196 TTATATATATATTTAT:0
NZ_CP040883	94645	snp	T	C	C:237 T:2	CDS	-	238/360	80/119	missense_variant c.238A>G p.Ser80Gly	FHQ17_RS00455		hypothetical protein
NZ_CP040883	94682	snp	C	T	T:213 C:0	CDS	-	201/360	67/119	synonymous_variant c.201G>A p.Lys67Lys	FHQ17_RS00455		hypothetical protein
NZ_CP040883	94775	snp	G	T	T:209 G:0	CDS	-	108/360	36/119	missense_variant c.108C>A p.His36Gln	FHQ17_RS00455		hypothetical protein
NZ_CP040883	94784	snp	T	A	A:200 T:0	CDS	-	99/360	33/119	synonymous_variant c.99A>T p.Ser33Ser	FHQ17_RS00455		hypothetical protein
NZ_CP040883	95011	snp	A	T	T:204 A:0
NZ_CP040883	95896	snp	A	G	G:231 A:0	CDS	-	285/981	95/326	synonymous_variant c.285T>C p.Gly95Gly	FHQ17_RS00460		tRNA-dihydrouridine synthase
NZ_CP040883	96111	snp	C	T	T:206 C:0	CDS	-	70/981	24/326	missense_variant c.70G>A p.Asp24Asn	FHQ17_RS00460		tRNA-dihydrouridine synthase
NZ_CP040883	96209	snp	A	G	G:209 A:0
NZ_CP040883	96315	snp	T	G	G:188 T:0
NZ_CP040883	96430	snp	A	G	G:189 A:0	CDS	+	52/1485	18/494	missense_variant c.52A>G p.Ser18Gly	FHQ17_RS00465	mqo	malate dehydrogenase (quinone)
NZ_CP040883	96549	snp	T	C	C:177 T:0	CDS	+	171/1485	57/494	synonymous_variant c.171T>C p.Gly57Gly	FHQ17_RS00465	mqo	malate dehydrogenase (quinone)
NZ_CP040883	96708	snp	T	C	C:180 T:0	CDS	+	330/1485	110/494	synonymous_variant c.330T>C p.Ile110Ile	FHQ17_RS00465	mqo	malate dehydrogenase (quinone)
NZ_CP040883	96785	complex	GAACT	AAACA	AAACA:199 GAACT:0	CDS	+	407/1485	136/494	missense_variant c.407_411delGAACTinsAAACA p.Arg136Lys	FHQ17_RS00465	mqo	malate dehydrogenase (quinone)
NZ_CP040883	97827	complex	TCGC	CCGT	CCGT:210 TCGC:0	CDS	+	1449/1485	483/494	synonymous_variant c.1449_1452delTCGCinsCCGT p.485	FHQ17_RS00465	mqo	malate dehydrogenase (quinone)
NZ_CP040883	97882	complex	GAC	TAT	TAT:199 GAC:0
NZ_CP040883	97899	mnp	CC	TG	TG:186 CC:0
NZ_CP040883	97917	snp	C	T	T:192 C:0
NZ_CP040883	97994	del	TAAAGGA	TAAGGA	TAAGGA:178 TAAAGGA:0
NZ_CP040883	98001	complex	GA	AG	AG:182 GA:0
NZ_CP040883	98020	snp	T	C	C:203 T:0
NZ_CP040883	98033	mnp	AA	TG	TG:200 AA:0
NZ_CP040883	98047	snp	G	T	T:213 G:0
NZ_CP040883	98815	snp	T	C	C:212 T:0	CDS	+	179/768	60/255	missense_variant c.179T>C p.Leu60Ser	FHQ17_RS00470		SDR family oxidoreductase
NZ_CP040883	98856	mnp	CT	TC	TC:206 CT:0	CDS	+	220/768	74/255	missense_variant c.220_221delCTinsTC p.Leu74Ser	FHQ17_RS00470		SDR family oxidoreductase
NZ_CP040883	99056	snp	C	T	T:215 C:0	CDS	+	420/768	140/255	synonymous_variant c.420C>T p.Gly140Gly	FHQ17_RS00470		SDR family oxidoreductase
NZ_CP040883	99068	snp	G	A	A:171 G:0	CDS	+	432/768	144/255	missense_variant c.432G>A p.Met144Ile	FHQ17_RS00470		SDR family oxidoreductase
NZ_CP040883	99430	snp	T	G	G:194 T:0
NZ_CP040883	99460	snp	C	T	T:167 C:0
NZ_CP040883	99470	snp	C	T	T:137 C:0
NZ_CP040883	99602	snp	A	G	G:120 A:0
NZ_CP040883	99661	mnp	TG	CA	CA:158 TG:0
NZ_CP040883	99683	snp	A	G	G:167 A:1
NZ_CP040883	99696	snp	G	A	A:192 G:0
NZ_CP040883	99713	snp	G	A	A:201 G:0
NZ_CP040883	99721	snp	G	T	T:203 G:0
NZ_CP040883	99728	complex	GGG	GAGA	GAGA:198 GGG:0
NZ_CP040883	99752	snp	A	T	T:221 A:0
NZ_CP040883	99759	snp	C	T	T:215 C:0
NZ_CP040883	99766	snp	A	C	C:196 A:0
NZ_CP040883	99775	complex	CTAG	TTAA	TTAA:186 CTAG:0
NZ_CP040883	99784	ins	GTG	GTTG	GTTG:182 GTG:0
NZ_CP040883	99835	complex	TG	CA	CA:185 TG:0
NZ_CP040883	99845	snp	A	G	G:181 A:0
NZ_CP040883	99855	snp	C	A	A:192 C:0
NZ_CP040883	99869	snp	T	C	C:209 T:0
NZ_CP040883	99904	snp	C	T	T:198 C:0
NZ_CP040883	99911	snp	G	A	A:192 G:0
NZ_CP040883	99916	snp	A	C	C:186 A:0
NZ_CP040883	99941	ins	ACT	ACCT	ACCT:185 ACT:0
NZ_CP040883	99953	ins	TGC	TATGTTTATATGCCGC	TATGTTTATATGCCGC:101 TGC:0
NZ_CP040883	99970	snp	T	C	C:176 T:1
NZ_CP040883	100032	snp	A	G	G:405 A:0
NZ_CP040883	100079	ins	GTTTTGTT	GTTTTTGTT	GTTTTTGTT:343 GTTTTGTT:0	CDS	-	1082/1131	361/376	frameshift_variant c.1082_1083insA p.Leu363fs	FHQ17_RS00475		IS3 family transposase
NZ_CP040883	100337	snp	C	T	T:185 C:0	CDS	-	829/1131	277/376	missense_variant c.829G>A p.Gly277Arg	FHQ17_RS00475		IS3 family transposase
NZ_CP040883	100420	snp	T	C	C:208 T:0	CDS	-	746/1131	249/376	missense_variant c.746A>G p.Gln249Arg	FHQ17_RS00475		IS3 family transposase
NZ_CP040883	100569	snp	T	C	C:248 T:0	CDS	-	597/1131	199/376	synonymous_variant c.597A>G p.Lys199Lys	FHQ17_RS00475		IS3 family transposase
NZ_CP040883	100756	snp	G	A	A:184 G:0	CDS	-	410/1131	137/376	missense_variant c.410C>T p.Pro137Leu	FHQ17_RS00475		IS3 family transposase
NZ_CP040883	100780	snp	T	A	A:166 T:0	CDS	-	386/1131	129/376	missense_variant c.386A>T p.Lys129Ile	FHQ17_RS00475		IS3 family transposase
NZ_CP040883	100794	ins	ATTCTA	ATGTTTAATACTTCTA	ATGTTTAATACTTCTA:108 ATTCTA:0	CDS	-	370/1131	124/376	frameshift_variant&stop_gained c.370_371insAGTATTAAAC p.Asn124fs	FHQ17_RS00475		IS3 family transposase
NZ_CP040883	101036	snp	T	G	G:200 T:0	CDS	-	130/1131	44/376	synonymous_variant c.130A>C p.Arg44Arg	FHQ17_RS00475		IS3 family transposase
NZ_CP040883	101055	complex	TGTT	CGTC	CGTC:211 TGTT:0	CDS	-	111/1131	36/376	synonymous_variant c.108_111delAACAinsGACG p.38	FHQ17_RS00475		IS3 family transposase
NZ_CP040883	101153	complex	CAA	AAG	AAG:177 CAA:0	CDS	-	13/1131	4/376	missense_variant c.11_13delTTGinsCTT p.ValAla4AlaSer	FHQ17_RS00475		IS3 family transposase
NZ_CP040883	101173	snp	C	A	A:188 C:0
NZ_CP040883	101181	snp	C	T	T:202 C:0
NZ_CP040883	101232	mnp	AT	CA	CA:242 AT:0
NZ_CP040883	101297	snp	A	T	T:209 A:0	CDS	-	480/495	160/164	missense_variant c.480T>A p.Asn160Lys	FHQ17_RS00480		isoprenylcysteine carboxyl methyltransferase family protein
NZ_CP040883	101312	snp	A	G	G:227 A:1	CDS	-	465/495	155/164	synonymous_variant c.465T>C p.Ile155Ile	FHQ17_RS00480		isoprenylcysteine carboxyl methyltransferase family protein
NZ_CP040883	101319	snp	G	A	A:223 G:0	CDS	-	458/495	153/164	missense_variant c.458C>T p.Ala153Val	FHQ17_RS00480		isoprenylcysteine carboxyl methyltransferase family protein
NZ_CP040883	101327	snp	G	A	A:214 G:0	CDS	-	450/495	150/164	synonymous_variant c.450C>T p.Phe150Phe	FHQ17_RS00480		isoprenylcysteine carboxyl methyltransferase family protein
NZ_CP040883	101356	snp	C	T	T:212 C:0	CDS	-	421/495	141/164	missense_variant c.421G>A p.Ala141Thr	FHQ17_RS00480		isoprenylcysteine carboxyl methyltransferase family protein
NZ_CP040883	101371	snp	G	T	T:180 G:0	CDS	-	406/495	136/164	missense_variant c.406C>A p.His136Asn	FHQ17_RS00480		isoprenylcysteine carboxyl methyltransferase family protein
NZ_CP040883	101381	snp	C	T	T:193 C:0	CDS	-	396/495	132/164	synonymous_variant c.396G>A p.Leu132Leu	FHQ17_RS00480		isoprenylcysteine carboxyl methyltransferase family protein
NZ_CP040883	101390	snp	G	A	A:171 G:0	CDS	-	387/495	129/164	synonymous_variant c.387C>T p.Ile129Ile	FHQ17_RS00480		isoprenylcysteine carboxyl methyltransferase family protein
NZ_CP040883	101399	snp	T	G	G:160 T:0	CDS	-	378/495	126/164	synonymous_variant c.378A>C p.Pro126Pro	FHQ17_RS00480		isoprenylcysteine carboxyl methyltransferase family protein
NZ_CP040883	101432	snp	T	C	C:160 T:0	CDS	-	345/495	115/164	synonymous_variant c.345A>G p.Thr115Thr	FHQ17_RS00480		isoprenylcysteine carboxyl methyltransferase family protein
NZ_CP040883	101447	snp	T	C	C:178 T:0	CDS	-	330/495	110/164	synonymous_variant c.330A>G p.Gly110Gly	FHQ17_RS00480		isoprenylcysteine carboxyl methyltransferase family protein
NZ_CP040883	101453	complex	TTTG	CTTA	CTTA:170 TTTG:0	CDS	-	324/495	107/164	synonymous_variant c.321_324delCAAAinsTAAG p.109	FHQ17_RS00480		isoprenylcysteine carboxyl methyltransferase family protein
NZ_CP040883	101471	snp	T	G	G:173 T:0	CDS	-	306/495	102/164	synonymous_variant c.306A>C p.Pro102Pro	FHQ17_RS00480		isoprenylcysteine carboxyl methyltransferase family protein
NZ_CP040883	101492	snp	T	A	A:177 T:0	CDS	-	285/495	95/164	synonymous_variant c.285A>T p.Thr95Thr	FHQ17_RS00480		isoprenylcysteine carboxyl methyltransferase family protein
NZ_CP040883	101504	snp	C	A	A:175 C:0	CDS	-	273/495	91/164	synonymous_variant c.273G>T p.Gly91Gly	FHQ17_RS00480		isoprenylcysteine carboxyl methyltransferase family protein
NZ_CP040883	101509	snp	G	A	A:164 G:0	CDS	-	268/495	90/164	synonymous_variant c.268C>T p.Leu90Leu	FHQ17_RS00480		isoprenylcysteine carboxyl methyltransferase family protein
NZ_CP040883	101516	complex	TATG	AATA	AATA:157 TATG:0	CDS	-	261/495	86/164	synonymous_variant c.258_261delCATAinsTATT p.88	FHQ17_RS00480		isoprenylcysteine carboxyl methyltransferase family protein
NZ_CP040883	101530	snp	A	G	G:158 A:0	CDS	-	247/495	83/164	synonymous_variant c.247T>C p.Leu83Leu	FHQ17_RS00480		isoprenylcysteine carboxyl methyltransferase family protein
NZ_CP040883	101545	complex	CGATT	TGATC	TGATC:150 CGATT:0	CDS	-	232/495	76/164	missense_variant c.228_232delAATCGinsGATCA p.Val78Ile	FHQ17_RS00480		isoprenylcysteine carboxyl methyltransferase family protein
NZ_CP040883	101580	snp	T	C	C:193 T:0	CDS	-	197/495	66/164	missense_variant c.197A>G p.Asn66Ser	FHQ17_RS00480		isoprenylcysteine carboxyl methyltransferase family protein
NZ_CP040883	101595	snp	T	C	C:177 T:0	CDS	-	182/495	61/164	missense_variant c.182A>G p.His61Arg	FHQ17_RS00480		isoprenylcysteine carboxyl methyltransferase family protein
NZ_CP040883	101605	snp	T	C	C:172 T:0	CDS	-	172/495	58/164	missense_variant c.172A>G p.Thr58Ala	FHQ17_RS00480		isoprenylcysteine carboxyl methyltransferase family protein
NZ_CP040883	101630	complex	TAATACATGC	CAACACGTGA	CAACACGTGA:141 TAATACATGC:0	CDS	-	147/495	46/164	synonymous_variant c.138_147delGCATGTATTAinsTCACGTGTTG p.50	FHQ17_RS00480		isoprenylcysteine carboxyl methyltransferase family protein
NZ_CP040883	101652	snp	T	A	A:163 T:0	CDS	-	125/495	42/164	missense_variant c.125A>T p.Tyr42Phe	FHQ17_RS00480		isoprenylcysteine carboxyl methyltransferase family protein
NZ_CP040883	101666	complex	CAC	AAT	AAT:166 CAC:0	CDS	-	111/495	37/164	missense_variant c.109_111delGTGinsATT p.Val37Ile	FHQ17_RS00480		isoprenylcysteine carboxyl methyltransferase family protein
NZ_CP040883	101681	complex	CGCGCCC	GGCTCCA	GGCTCCA:173 CGCGCCC:0	CDS	-	96/495	30/164	missense_variant c.90_96delGGGCGCGinsTGGAGCC p.Glu30Asp	FHQ17_RS00480		isoprenylcysteine carboxyl methyltransferase family protein
NZ_CP040883	101708	snp	G	A	A:179 G:0	CDS	-	69/495	23/164	synonymous_variant c.69C>T p.His23His	FHQ17_RS00480		isoprenylcysteine carboxyl methyltransferase family protein
NZ_CP040883	101717	mnp	AG	TA	TA:175 AG:0	CDS	-	60/495	20/164	missense_variant c.59_60delCTinsTA p.Ser20Leu	FHQ17_RS00480		isoprenylcysteine carboxyl methyltransferase family protein
NZ_CP040883	101762	snp	A	G	G:180 A:0	CDS	-	15/495	5/164	synonymous_variant c.15T>C p.Ile5Ile	FHQ17_RS00480		isoprenylcysteine carboxyl methyltransferase family protein
NZ_CP040883	101802	complex	TATA	AATG	AATG:171 TATA:0
NZ_CP040883	101817	snp	G	A	A:193 G:0
NZ_CP040883	101884	snp	C	T	T:176 C:0
NZ_CP040883	101891	snp	T	C	C:180 T:0
NZ_CP040883	101929	snp	C	T	T:181 C:0
NZ_CP040883	101970	snp	G	A	A:189 G:0
NZ_CP040883	101995	snp	G	A	A:163 G:0
NZ_CP040883	102040	snp	G	A	A:168 G:0	CDS	+	27/1380	9/459	missense_variant c.27G>A p.Met9Ile	FHQ17_RS00485	uhpT	hexose-6-phosphate:phosphate antiporter
NZ_CP040883	102085	snp	C	T	T:200 C:0	CDS	+	72/1380	24/459	synonymous_variant c.72C>T p.Leu24Leu	FHQ17_RS00485	uhpT	hexose-6-phosphate:phosphate antiporter
NZ_CP040883	102197	snp	A	T	T:209 A:0	CDS	+	184/1380	62/459	missense_variant c.184A>T p.Thr62Ser	FHQ17_RS00485	uhpT	hexose-6-phosphate:phosphate antiporter
NZ_CP040883	102211	snp	A	G	G:193 A:0	CDS	+	198/1380	66/459	synonymous_variant c.198A>G p.Leu66Leu	FHQ17_RS00485	uhpT	hexose-6-phosphate:phosphate antiporter
NZ_CP040883	102260	snp	A	T	T:228 A:0	CDS	+	247/1380	83/459	missense_variant c.247A>T p.Ile83Leu	FHQ17_RS00485	uhpT	hexose-6-phosphate:phosphate antiporter
NZ_CP040883	102274	complex	CGTT	TGTC	TGTC:212 CGTT:0	CDS	+	261/1380	87/459	synonymous_variant c.261_264delCGTTinsTGTC p.89	FHQ17_RS00485	uhpT	hexose-6-phosphate:phosphate antiporter
NZ_CP040883	102283	snp	G	T	T:224 G:0	CDS	+	270/1380	90/459	synonymous_variant c.270G>T p.Gly90Gly	FHQ17_RS00485	uhpT	hexose-6-phosphate:phosphate antiporter
NZ_CP040883	102295	snp	A	G	G:201 A:0	CDS	+	282/1380	94/459	synonymous_variant c.282A>G p.Lys94Lys	FHQ17_RS00485	uhpT	hexose-6-phosphate:phosphate antiporter
NZ_CP040883	102364	snp	T	C	C:180 T:0	CDS	+	351/1380	117/459	synonymous_variant c.351T>C p.Tyr117Tyr	FHQ17_RS00485	uhpT	hexose-6-phosphate:phosphate antiporter
NZ_CP040883	102370	snp	T	C	C:173 T:0	CDS	+	357/1380	119/459	synonymous_variant c.357T>C p.Gly119Gly	FHQ17_RS00485	uhpT	hexose-6-phosphate:phosphate antiporter
NZ_CP040883	102382	snp	G	A	A:174 G:0	CDS	+	369/1380	123/459	synonymous_variant c.369G>A p.Gly123Gly	FHQ17_RS00485	uhpT	hexose-6-phosphate:phosphate antiporter
NZ_CP040883	102395	snp	T	C	C:172 T:0	CDS	+	382/1380	128/459	synonymous_variant c.382T>C p.Leu128Leu	FHQ17_RS00485	uhpT	hexose-6-phosphate:phosphate antiporter
NZ_CP040883	102445	snp	C	T	T:182 C:0	CDS	+	432/1380	144/459	synonymous_variant c.432C>T p.Tyr144Tyr	FHQ17_RS00485	uhpT	hexose-6-phosphate:phosphate antiporter
NZ_CP040883	102466	snp	G	A	A:177 G:0	CDS	+	453/1380	151/459	synonymous_variant c.453G>A p.Ala151Ala	FHQ17_RS00485	uhpT	hexose-6-phosphate:phosphate antiporter
NZ_CP040883	102481	complex	CGGT	TGGA	TGGA:176 CGGT:0	CDS	+	468/1380	156/459	synonymous_variant c.468_471delCGGTinsTGGA p.158	FHQ17_RS00485	uhpT	hexose-6-phosphate:phosphate antiporter
NZ_CP040883	102496	snp	C	A	A:173 C:0	CDS	+	483/1380	161/459	synonymous_variant c.483C>A p.Gly161Gly	FHQ17_RS00485	uhpT	hexose-6-phosphate:phosphate antiporter
NZ_CP040883	102529	snp	T	A	A:190 T:0	CDS	+	516/1380	172/459	synonymous_variant c.516T>A p.Ala172Ala	FHQ17_RS00485	uhpT	hexose-6-phosphate:phosphate antiporter
NZ_CP040883	102538	snp	T	C	C:176 T:0	CDS	+	525/1380	175/459	synonymous_variant c.525T>C p.Gly175Gly	FHQ17_RS00485	uhpT	hexose-6-phosphate:phosphate antiporter
NZ_CP040883	102550	snp	T	C	C:177 T:0	CDS	+	537/1380	179/459	synonymous_variant c.537T>C p.Leu179Leu	FHQ17_RS00485	uhpT	hexose-6-phosphate:phosphate antiporter
NZ_CP040883	102556	snp	C	T	T:155 C:0	CDS	+	543/1380	181/459	synonymous_variant c.543C>T p.Gly181Gly	FHQ17_RS00485	uhpT	hexose-6-phosphate:phosphate antiporter
NZ_CP040883	102583	snp	G	C	C:185 G:0	CDS	+	570/1380	190/459	synonymous_variant c.570G>C p.Val190Val	FHQ17_RS00485	uhpT	hexose-6-phosphate:phosphate antiporter
NZ_CP040883	102589	snp	A	G	G:183 A:0	CDS	+	576/1380	192/459	synonymous_variant c.576A>G p.Gly192Gly	FHQ17_RS00485	uhpT	hexose-6-phosphate:phosphate antiporter
NZ_CP040883	102607	complex	CGTC	TATT	TATT:181 CGTC:0	CDS	+	594/1380	198/459	missense_variant c.594_597delCGTCinsTATT p.Val199Ile	FHQ17_RS00485	uhpT	hexose-6-phosphate:phosphate antiporter
NZ_CP040883	102628	complex	GATT	AATC	AATC:189 GATT:0	CDS	+	615/1380	205/459	synonymous_variant c.615_618delGATTinsAATC p.207	FHQ17_RS00485	uhpT	hexose-6-phosphate:phosphate antiporter
NZ_CP040883	102649	snp	T	G	G:186 T:0	CDS	+	636/1380	212/459	synonymous_variant c.636T>G p.Gly212Gly	FHQ17_RS00485	uhpT	hexose-6-phosphate:phosphate antiporter
NZ_CP040883	102664	snp	G	A	A:185 G:0	CDS	+	651/1380	217/459	synonymous_variant c.651G>A p.Glu217Glu	FHQ17_RS00485	uhpT	hexose-6-phosphate:phosphate antiporter
NZ_CP040883	102685	snp	C	T	T:193 C:0	CDS	+	672/1380	224/459	synonymous_variant c.672C>T p.Ala224Ala	FHQ17_RS00485	uhpT	hexose-6-phosphate:phosphate antiporter
NZ_CP040883	102712	snp	C	T	T:187 C:0	CDS	+	699/1380	233/459	synonymous_variant c.699C>T p.Asp233Asp	FHQ17_RS00485	uhpT	hexose-6-phosphate:phosphate antiporter
NZ_CP040883	102721	snp	C	T	T:196 C:0	CDS	+	708/1380	236/459	synonymous_variant c.708C>T p.Asn236Asn	FHQ17_RS00485	uhpT	hexose-6-phosphate:phosphate antiporter
NZ_CP040883	102772	snp	T	G	G:183 T:0	CDS	+	759/1380	253/459	synonymous_variant c.759T>G p.Leu253Leu	FHQ17_RS00485	uhpT	hexose-6-phosphate:phosphate antiporter
NZ_CP040883	102781	snp	T	A	A:179 T:0	CDS	+	768/1380	256/459	synonymous_variant c.768T>A p.Pro256Pro	FHQ17_RS00485	uhpT	hexose-6-phosphate:phosphate antiporter
NZ_CP040883	102805	snp	T	A	A:194 T:0	CDS	+	792/1380	264/459	synonymous_variant c.792T>A p.Ser264Ser	FHQ17_RS00485	uhpT	hexose-6-phosphate:phosphate antiporter
NZ_CP040883	102814	snp	T	C	C:204 T:0	CDS	+	801/1380	267/459	synonymous_variant c.801T>C p.Phe267Phe	FHQ17_RS00485	uhpT	hexose-6-phosphate:phosphate antiporter
NZ_CP040883	102844	snp	C	T	T:181 C:0	CDS	+	831/1380	277/459	synonymous_variant c.831C>T p.Asn277Asn	FHQ17_RS00485	uhpT	hexose-6-phosphate:phosphate antiporter
NZ_CP040883	102850	snp	A	G	G:175 A:0	CDS	+	837/1380	279/459	synonymous_variant c.837A>G p.Ala279Ala	FHQ17_RS00485	uhpT	hexose-6-phosphate:phosphate antiporter
NZ_CP040883	102877	snp	T	C	C:187 T:0	CDS	+	864/1380	288/459	synonymous_variant c.864T>C p.His288His	FHQ17_RS00485	uhpT	hexose-6-phosphate:phosphate antiporter
NZ_CP040883	102886	snp	A	G	G:174 A:0	CDS	+	873/1380	291/459	synonymous_variant c.873A>G p.Lys291Lys	FHQ17_RS00485	uhpT	hexose-6-phosphate:phosphate antiporter
NZ_CP040883	102892	snp	T	C	C:164 T:0	CDS	+	879/1380	293/459	synonymous_variant c.879T>C p.Asp293Asp	FHQ17_RS00485	uhpT	hexose-6-phosphate:phosphate antiporter
NZ_CP040883	102898	snp	G	T	T:166 G:0	CDS	+	885/1380	295/459	synonymous_variant c.885G>T p.Val295Val	FHQ17_RS00485	uhpT	hexose-6-phosphate:phosphate antiporter
NZ_CP040883	102910	snp	T	C	C:173 T:0	CDS	+	897/1380	299/459	synonymous_variant c.897T>C p.Phe299Phe	FHQ17_RS00485	uhpT	hexose-6-phosphate:phosphate antiporter
NZ_CP040883	102925	snp	T	A	A:164 T:0	CDS	+	912/1380	304/459	synonymous_variant c.912T>A p.Gly304Gly	FHQ17_RS00485	uhpT	hexose-6-phosphate:phosphate antiporter
NZ_CP040883	102937	snp	T	C	C:165 T:1	CDS	+	924/1380	308/459	synonymous_variant c.924T>C p.Ala308Ala	FHQ17_RS00485	uhpT	hexose-6-phosphate:phosphate antiporter
NZ_CP040883	102946	snp	G	A	A:174 G:0	CDS	+	933/1380	311/459	synonymous_variant c.933G>A p.Leu311Leu	FHQ17_RS00485	uhpT	hexose-6-phosphate:phosphate antiporter
NZ_CP040883	102952	snp	C	T	T:172 C:0	CDS	+	939/1380	313/459	synonymous_variant c.939C>T p.Gly313Gly	FHQ17_RS00485	uhpT	hexose-6-phosphate:phosphate antiporter
NZ_CP040883	102964	complex	TTTA	CCTT	CCTT:162 TTTA:0	CDS	+	951/1380	317/459	synonymous_variant c.951_954delTTTAinsCCTT p.319	FHQ17_RS00485	uhpT	hexose-6-phosphate:phosphate antiporter
NZ_CP040883	102976	snp	T	A	A:174 T:0	CDS	+	963/1380	321/459	synonymous_variant c.963T>A p.Gly321Gly	FHQ17_RS00485	uhpT	hexose-6-phosphate:phosphate antiporter
NZ_CP040883	103015	snp	C	T	T:167 C:0	CDS	+	1002/1380	334/459	synonymous_variant c.1002C>T p.Ile334Ile	FHQ17_RS00485	uhpT	hexose-6-phosphate:phosphate antiporter
NZ_CP040883	103027	complex	ACTC	GCTG	GCTG:159 ACTC:0	CDS	+	1014/1380	338/459	synonymous_variant c.1014_1017delACTCinsGCTG p.340	FHQ17_RS00485	uhpT	hexose-6-phosphate:phosphate antiporter
NZ_CP040883	103039	complex	CAAT	GAAC	GAAC:174 CAAT:0	CDS	+	1026/1380	342/459	synonymous_variant c.1026_1029delCAATinsGAAC p.344	FHQ17_RS00485	uhpT	hexose-6-phosphate:phosphate antiporter
NZ_CP040883	103051	snp	C	T	T:189 C:0	CDS	+	1038/1380	346/459	synonymous_variant c.1038C>T p.Ser346Ser	FHQ17_RS00485	uhpT	hexose-6-phosphate:phosphate antiporter
NZ_CP040883	103186	snp	T	C	C:190 T:0	CDS	+	1173/1380	391/459	synonymous_variant c.1173T>C p.Phe391Phe	FHQ17_RS00485	uhpT	hexose-6-phosphate:phosphate antiporter
NZ_CP040883	103256	snp	T	C	C:186 T:1	CDS	+	1243/1380	415/459	synonymous_variant c.1243T>C p.Leu415Leu	FHQ17_RS00485	uhpT	hexose-6-phosphate:phosphate antiporter
NZ_CP040883	103337	snp	T	C	C:237 T:0	CDS	+	1324/1380	442/459	synonymous_variant c.1324T>C p.Leu442Leu	FHQ17_RS00485	uhpT	hexose-6-phosphate:phosphate antiporter
NZ_CP040883	103435	snp	A	G	G:206 A:0
NZ_CP040883	103466	del	ATTTGC	ATTGC	ATTGC:199 ATTTGC:0
NZ_CP040883	103483	snp	T	A	A:199 T:0	CDS	-	746/756	249/251	missense_variant c.746A>T p.Gln249Leu	FHQ17_RS00490		response regulator
NZ_CP040883	103542	snp	T	C	C:228 T:0	CDS	-	687/756	229/251	synonymous_variant c.687A>G p.Lys229Lys	FHQ17_RS00490		response regulator
NZ_CP040883	103637	snp	G	A	A:196 G:0	CDS	-	592/756	198/251	synonymous_variant c.592C>T p.Leu198Leu	FHQ17_RS00490		response regulator
NZ_CP040883	103702	snp	T	A	A:189 T:0	CDS	-	527/756	176/251	missense_variant c.527A>T p.Asp176Val	FHQ17_RS00490		response regulator
NZ_CP040883	103826	snp	G	A	A:227 G:0	CDS	-	403/756	135/251	missense_variant c.403C>T p.His135Tyr	FHQ17_RS00490		response regulator
NZ_CP040883	103857	snp	G	A	A:183 G:0	CDS	-	372/756	124/251	synonymous_variant c.372C>T p.Arg124Arg	FHQ17_RS00490		response regulator
NZ_CP040883	103902	snp	C	T	T:192 C:0	CDS	-	327/756	109/251	synonymous_variant c.327G>A p.Gln109Gln	FHQ17_RS00490		response regulator
NZ_CP040883	103944	snp	A	G	G:167 A:0	CDS	-	285/756	95/251	synonymous_variant c.285T>C p.His95His	FHQ17_RS00490		response regulator
NZ_CP040883	103950	complex	TATA	AATG	AATG:160 TATA:0	CDS	-	279/756	92/251	synonymous_variant c.276_279delTATAinsCATT p.94	FHQ17_RS00490		response regulator
NZ_CP040883	103986	snp	C	A	A:185 C:0	CDS	-	243/756	81/251	synonymous_variant c.243G>T p.Ser81Ser	FHQ17_RS00490		response regulator
NZ_CP040883	104000	mnp	TC	CT	CT:179 TC:0	CDS	-	229/756	76/251	missense_variant c.228_229delGAinsAG p.Ile77Val	FHQ17_RS00490		response regulator
NZ_CP040883	104115	snp	C	T	T:179 C:0	CDS	-	114/756	38/251	synonymous_variant c.114G>A p.Val38Val	FHQ17_RS00490		response regulator
NZ_CP040883	104125	snp	T	G	G:205 T:0	CDS	-	104/756	35/251	missense_variant c.104A>C p.Lys35Thr	FHQ17_RS00490		response regulator
NZ_CP040883	104133	snp	A	G	G:173 A:0	CDS	-	96/756	32/251	synonymous_variant c.96T>C p.Tyr32Tyr	FHQ17_RS00490		response regulator
NZ_CP040883	104138	complex	CAGTGGTG	TAGTTGTA	TAGTTGTA:155 CAGTGGTG:0	CDS	-	91/756	28/251	missense_variant c.84_91delCACCACTGinsTACAACTA p.Val31Ile	FHQ17_RS00490		response regulator
NZ_CP040883	104154	snp	G	T	T:176 G:0	CDS	-	75/756	25/251	missense_variant c.75C>A p.Asp25Glu	FHQ17_RS00490		response regulator
NZ_CP040883	104159	snp	C	T	T:177 C:0	CDS	-	70/756	24/251	missense_variant c.70G>A p.Glu24Lys	FHQ17_RS00490		response regulator
NZ_CP040883	104168	snp	C	T	T:181 C:0	CDS	-	61/756	21/251	missense_variant c.61G>A p.Val21Ile	FHQ17_RS00490		response regulator
NZ_CP040883	104175	snp	C	T	T:189 C:0	CDS	-	54/756	18/251	synonymous_variant c.54G>A p.Lys18Lys	FHQ17_RS00490		response regulator
NZ_CP040883	104181	snp	G	A	A:182 G:0	CDS	-	48/756	16/251	synonymous_variant c.48C>T p.Gly16Gly	FHQ17_RS00490		response regulator
NZ_CP040883	104186	complex	CTCT	GTCG	GTCG:175 CTCT:0	CDS	-	43/756	14/251	missense_variant c.40_43delAGAGinsCGAC p.Glu15Gln	FHQ17_RS00490		response regulator
NZ_CP040883	104198	snp	T	G	G:189 T:0	CDS	-	31/756	11/251	synonymous_variant c.31A>C p.Arg11Arg	FHQ17_RS00490		response regulator
NZ_CP040883	104856	ins	CTTCG	CGTTCG	CGTTCG:160 CTTCG:0	CDS	-	921/1538	307/511	frameshift_variant c.921_922insC p.Val308fs	FHQ17_RS00495		sensor histidine kinase
NZ_CP040883	107400	snp	C	T	T:217 C:0
NZ_CP040883	107415	snp	T	A	A:205 T:0
NZ_CP040883	107853	snp	G	T	T:174 G:0	CDS	+	8/852	3/283	missense_variant c.8G>T p.Cys3Phe	FHQ17_RS00510		serine protease
NZ_CP040883	107894	snp	A	G	G:204 A:0	CDS	+	49/852	17/283	missense_variant c.49A>G p.Ile17Val	FHQ17_RS00510		serine protease
NZ_CP040883	108097	snp	C	T	T:215 C:0	CDS	+	252/852	84/283	synonymous_variant c.252C>T p.Gly84Gly	FHQ17_RS00510		serine protease
NZ_CP040883	108436	snp	A	G	G:225 A:0	CDS	+	591/852	197/283	synonymous_variant c.591A>G p.Gly197Gly	FHQ17_RS00510		serine protease
NZ_CP040883	108637	snp	G	T	T:197 G:0	CDS	+	792/852	264/283	synonymous_variant c.792G>T p.Val264Val	FHQ17_RS00510		serine protease
NZ_CP040883	108742	snp	T	C	C:207 T:0
NZ_CP040883	108825	snp	T	G	G:245 T:0
NZ_CP040883	109348	snp	A	C	C:232 A:0
NZ_CP040883	109405	snp	A	G	G:205 A:1
NZ_CP040883	109768	snp	G	A	A:188 G:0	CDS	+	295/312	99/103	missense_variant c.295G>A p.Gly99Ser	FHQ17_RS00520		MSCRAMM family adhesin SdrC
NZ_CP040883	110119	snp	G	C	C:13 G:0
NZ_CP040883	110236	snp	G	A	A:65 G:1
NZ_CP040883	112195	snp	A	G	G:23 A:0	CDS	+	274/1923	92/640	missense_variant c.274A>G p.Lys92Glu	FHQ17_RS11970		E domain-containing protein
NZ_CP040883	114548	snp	A	G	G:50 A:0	CDS	+	705/1557	235/518	synonymous_variant c.705A>G p.Thr235Thr	FHQ17_RS00530		E domain-containing protein
NZ_CP040883	114575	snp	G	A	A:108 G:0	CDS	+	732/1557	244/518	synonymous_variant c.732G>A p.Gly244Gly	FHQ17_RS00530		E domain-containing protein
NZ_CP040883	115902	snp	A	G	G:222 A:0
NZ_CP040883	115957	snp	T	C	C:244 T:0
NZ_CP040883	115974	snp	T	A	A:259 T:0
NZ_CP040883	116000	snp	C	T	T:257 C:0
NZ_CP040883	116009	snp	T	C	C:228 T:0
NZ_CP040883	116020	snp	A	T	T:209 A:0
NZ_CP040883	116115	snp	T	A	A:204 T:0
NZ_CP040883	116125	del	TTTAA	TA	TA:140 TTTAA:0
NZ_CP040883	116132	complex	GTG	GATA	GATA:146 GTG:0
NZ_CP040883	116141	complex	GTGACT	ATGATA	ATGATA:148 GTGACT:0
NZ_CP040883	116218	snp	G	A	A:190 G:0	CDS	+	69/672	23/223	synonymous_variant c.69G>A p.Lys23Lys	FHQ17_RS00540	bioD	dethiobiotin synthase
NZ_CP040883	116426	snp	G	A	A:217 G:0	CDS	+	277/672	93/223	missense_variant c.277G>A p.Val93Met	FHQ17_RS00540	bioD	dethiobiotin synthase
NZ_CP040883	116450	snp	G	A	A:186 G:0	CDS	+	301/672	101/223	missense_variant c.301G>A p.Glu101Lys	FHQ17_RS00540	bioD	dethiobiotin synthase
NZ_CP040883	116488	snp	T	C	C:176 T:0	CDS	+	339/672	113/223	synonymous_variant c.339T>C p.Gly113Gly	FHQ17_RS00540	bioD	dethiobiotin synthase
NZ_CP040883	116591	snp	A	T	T:231 A:0	CDS	+	442/672	148/223	missense_variant c.442A>T p.Ile148Leu	FHQ17_RS00540	bioD	dethiobiotin synthase
NZ_CP040883	116626	snp	G	A	A:254 G:0	CDS	+	477/672	159/223	synonymous_variant c.477G>A p.Lys159Lys	FHQ17_RS00540	bioD	dethiobiotin synthase
NZ_CP040883	116656	snp	T	C	C:189 T:0	CDS	+	507/672	169/223	synonymous_variant c.507T>C p.Asn169Asn	FHQ17_RS00540	bioD	dethiobiotin synthase
NZ_CP040883	116727	complex	CACAT	TACAC	TACAC:200 CACAT:0	CDS	+	578/672	193/223	missense_variant c.578_582delCACATinsTACAC p.Thr193Ile	FHQ17_RS00540	bioD	dethiobiotin synthase
NZ_CP040883	116749	snp	G	A	A:202 G:0	CDS	+	600/672	200/223	synonymous_variant c.600G>A p.Leu200Leu	FHQ17_RS00540	bioD	dethiobiotin synthase
NZ_CP040883	116870	snp	T	C	C:171 T:0	CDS	+	57/1356	19/451	synonymous_variant c.57T>C p.Phe19Phe	FHQ17_RS00545	bioA	adenosylmethionine--8-amino-7-oxononanoate transaminase
NZ_CP040883	116876	snp	A	G	G:175 A:0	CDS	+	63/1356	21/451	synonymous_variant c.63A>G p.Gln21Gln	FHQ17_RS00545	bioA	adenosylmethionine--8-amino-7-oxononanoate transaminase
NZ_CP040883	116882	snp	C	A	A:173 C:0	CDS	+	69/1356	23/451	synonymous_variant c.69C>A p.Gly23Gly	FHQ17_RS00545	bioA	adenosylmethionine--8-amino-7-oxononanoate transaminase
NZ_CP040883	116889	snp	A	G	G:169 A:0	CDS	+	76/1356	26/451	missense_variant c.76A>G p.Thr26Ala	FHQ17_RS00545	bioA	adenosylmethionine--8-amino-7-oxononanoate transaminase
NZ_CP040883	116924	snp	T	C	C:182 T:0	CDS	+	111/1356	37/451	synonymous_variant c.111T>C p.Arg37Arg	FHQ17_RS00545	bioA	adenosylmethionine--8-amino-7-oxononanoate transaminase
NZ_CP040883	116999	snp	G	A	A:201 G:0	CDS	+	186/1356	62/451	synonymous_variant c.186G>A p.Gly62Gly	FHQ17_RS00545	bioA	adenosylmethionine--8-amino-7-oxononanoate transaminase
NZ_CP040883	117152	snp	T	C	C:180 T:0	CDS	+	339/1356	113/451	synonymous_variant c.339T>C p.Ser113Ser	FHQ17_RS00545	bioA	adenosylmethionine--8-amino-7-oxononanoate transaminase
NZ_CP040883	117222	snp	G	A	A:173 G:0	CDS	+	409/1356	137/451	missense_variant c.409G>A p.Glu137Lys	FHQ17_RS00545	bioA	adenosylmethionine--8-amino-7-oxononanoate transaminase
NZ_CP040883	117323	snp	G	A	A:170 G:1	CDS	+	510/1356	170/451	synonymous_variant c.510G>A p.Lys170Lys	FHQ17_RS00545	bioA	adenosylmethionine--8-amino-7-oxononanoate transaminase
NZ_CP040883	117356	snp	A	G	G:205 A:0	CDS	+	543/1356	181/451	synonymous_variant c.543A>G p.Gln181Gln	FHQ17_RS00545	bioA	adenosylmethionine--8-amino-7-oxononanoate transaminase
NZ_CP040883	117389	snp	T	C	C:195 T:0	CDS	+	576/1356	192/451	synonymous_variant c.576T>C p.Tyr192Tyr	FHQ17_RS00545	bioA	adenosylmethionine--8-amino-7-oxononanoate transaminase
NZ_CP040883	117446	snp	C	T	T:194 C:0	CDS	+	633/1356	211/451	synonymous_variant c.633C>T p.Ser211Ser	FHQ17_RS00545	bioA	adenosylmethionine--8-amino-7-oxononanoate transaminase
NZ_CP040883	117559	snp	C	A	A:204 C:0	CDS	+	746/1356	249/451	missense_variant c.746C>A p.Thr249Lys	FHQ17_RS00545	bioA	adenosylmethionine--8-amino-7-oxononanoate transaminase
NZ_CP040883	117569	snp	G	A	A:196 G:0	CDS	+	756/1356	252/451	synonymous_variant c.756G>A p.Val252Val	FHQ17_RS00545	bioA	adenosylmethionine--8-amino-7-oxononanoate transaminase
NZ_CP040883	117605	snp	G	A	A:199 G:0	CDS	+	792/1356	264/451	synonymous_variant c.792G>A p.Gly264Gly	FHQ17_RS00545	bioA	adenosylmethionine--8-amino-7-oxononanoate transaminase
NZ_CP040883	118220	snp	T	G	G:197 T:0	CDS	+	41/1134	14/377	missense_variant c.41T>G p.Val14Gly	FHQ17_RS00550		aminotransferase class I/II-fold pyridoxal phosphate-dependent enzyme
NZ_CP040883	118539	snp	T	A	A:195 T:0	CDS	+	360/1134	120/377	synonymous_variant c.360T>A p.Val120Val	FHQ17_RS00550		aminotransferase class I/II-fold pyridoxal phosphate-dependent enzyme
NZ_CP040883	118545	snp	T	C	C:186 T:0	CDS	+	366/1134	122/377	synonymous_variant c.366T>C p.Ile122Ile	FHQ17_RS00550		aminotransferase class I/II-fold pyridoxal phosphate-dependent enzyme
NZ_CP040883	118566	snp	T	C	C:176 T:0	CDS	+	387/1134	129/377	synonymous_variant c.387T>C p.His129His	FHQ17_RS00550		aminotransferase class I/II-fold pyridoxal phosphate-dependent enzyme
NZ_CP040883	118882	complex	GTCATATTC	TTAATACTA	TTAATACTA:154 GTCATATTC:0	CDS	+	703/1134	235/377	missense_variant c.703_711delGTCATATTCinsTTAATACTA p.ValIlePhe235LeuIleLeu	FHQ17_RS00550		aminotransferase class I/II-fold pyridoxal phosphate-dependent enzyme
NZ_CP040883	118917	snp	C	T	T:186 C:0	CDS	+	738/1134	246/377	synonymous_variant c.738C>T p.Ile246Ile	FHQ17_RS00550		aminotransferase class I/II-fold pyridoxal phosphate-dependent enzyme
NZ_CP040883	119036	snp	T	C	C:196 T:0	CDS	+	857/1134	286/377	missense_variant c.857T>C p.Val286Ala	FHQ17_RS00550		aminotransferase class I/II-fold pyridoxal phosphate-dependent enzyme
NZ_CP040883	119055	snp	T	C	C:203 T:0	CDS	+	876/1134	292/377	synonymous_variant c.876T>C p.Asn292Asn	FHQ17_RS00550		aminotransferase class I/II-fold pyridoxal phosphate-dependent enzyme
NZ_CP040883	119064	snp	C	T	T:203 C:0	CDS	+	885/1134	295/377	synonymous_variant c.885C>T p.Phe295Phe	FHQ17_RS00550		aminotransferase class I/II-fold pyridoxal phosphate-dependent enzyme
NZ_CP040883	119077	complex	TCCG	CCCA	CCCA:200 TCCG:0	CDS	+	898/1134	300/377	missense_variant c.898_901delTCCGinsCCCA p.SerAsp300ProAsn	FHQ17_RS00550		aminotransferase class I/II-fold pyridoxal phosphate-dependent enzyme
NZ_CP040883	119260	snp	G	A	A:171 G:0	CDS	+	1081/1134	361/377	missense_variant c.1081G>A p.Asp361Asn	FHQ17_RS00550		aminotransferase class I/II-fold pyridoxal phosphate-dependent enzyme
NZ_CP040883	119342	snp	A	G	G:191 A:0	CDS	+	37/687	13/228	missense_variant c.37A>G p.Ile13Val	FHQ17_RS00555		6-carboxyhexanoate--CoA ligase
NZ_CP040883	119419	snp	A	C	C:218 A:0	CDS	+	114/687	38/228	synonymous_variant c.114A>C p.Ala38Ala	FHQ17_RS00555		6-carboxyhexanoate--CoA ligase
NZ_CP040883	119791	snp	G	A	A:215 G:0	CDS	+	486/687	162/228	synonymous_variant c.486G>A p.Lys162Lys	FHQ17_RS00555		6-carboxyhexanoate--CoA ligase
NZ_CP040883	119980	snp	C	T	T:184 C:0	CDS	+	675/687	225/228	synonymous_variant c.675C>T p.Ile225Ile	FHQ17_RS00555		6-carboxyhexanoate--CoA ligase
NZ_CP040883	120021	snp	G	T	T:186 G:0
NZ_CP040883	120329	snp	A	G	G:189 A:0	CDS	-	90/318	30/105	synonymous_variant c.90T>C p.His30His	FHQ17_RS00560		staphostatin A
NZ_CP040883	120383	snp	G	A	A:184 G:0	CDS	-	36/318	12/105	synonymous_variant c.36C>T p.Asp12Asp	FHQ17_RS00560		staphostatin A
NZ_CP040883	120398	snp	T	A	A:202 T:0	CDS	-	21/318	7/105	synonymous_variant c.21A>T p.Ile7Ile	FHQ17_RS00560		staphostatin A
NZ_CP040883	120972	snp	G	T	T:232 G:0	CDS	-	652/1188	218/395	missense_variant c.652C>A p.Pro218Thr	FHQ17_RS00565		cysteine protease staphopain
NZ_CP040883	121478	snp	C	T	T:194 C:0	CDS	-	146/1188	49/395	missense_variant c.146G>A p.Ser49Asn	FHQ17_RS00565		cysteine protease staphopain
NZ_CP040883	121666	mnp	CT	TC	TC:241 CT:0
NZ_CP040883	121740	snp	T	A	A:216 T:0
NZ_CP040883	121780	complex	AAAA	GGAG	GGAG:197 AAAA:0
NZ_CP040883	121796	snp	T	A	A:219 T:0
NZ_CP040883	121818	snp	T	A	A:225 T:0
NZ_CP040883	121861	snp	A	G	G:225 A:0
NZ_CP040883	121904	snp	G	A	A:196 G:0
NZ_CP040883	121928	snp	G	T	T:239 G:0
NZ_CP040883	121945	complex	TA	CT	CT:216 TA:0
NZ_CP040883	121991	snp	T	C	C:188 T:0
NZ_CP040883	121997	snp	T	G	G:194 T:0
NZ_CP040883	122025	mnp	CC	AA	AA:211 CC:0
NZ_CP040883	122054	snp	C	A	A:240 C:0
NZ_CP040883	122059	snp	A	C	C:274 A:0
NZ_CP040883	122079	snp	A	C	C:238 A:0
NZ_CP040883	122091	mnp	GG	AA	AA:222 GG:1
NZ_CP040883	122202	snp	A	G	G:228 A:0	CDS	+	88/1932	30/643	missense_variant c.88A>G p.Ile30Val	FHQ17_RS00570	gehD	YSIRK domain-containing triacylglycerol lipase GehD
NZ_CP040883	122254	snp	C	T	T:213 C:2	CDS	+	140/1932	47/643	missense_variant c.140C>T p.Ser47Phe	FHQ17_RS00570	gehD	YSIRK domain-containing triacylglycerol lipase GehD
NZ_CP040883	122291	snp	A	C	C:260 A:0	CDS	+	177/1932	59/643	missense_variant c.177A>C p.Gln59His	FHQ17_RS00570	gehD	YSIRK domain-containing triacylglycerol lipase GehD
NZ_CP040883	122315	snp	T	A	A:219 T:0	CDS	+	201/1932	67/643	synonymous_variant c.201T>A p.Ser67Ser	FHQ17_RS00570	gehD	YSIRK domain-containing triacylglycerol lipase GehD
NZ_CP040883	122339	snp	G	C	C:240 G:0	CDS	+	225/1932	75/643	missense_variant c.225G>C p.Glu75Asp	FHQ17_RS00570	gehD	YSIRK domain-containing triacylglycerol lipase GehD
NZ_CP040883	122345	snp	G	T	T:227 G:0	CDS	+	231/1932	77/643	synonymous_variant c.231G>T p.Ala77Ala	FHQ17_RS00570	gehD	YSIRK domain-containing triacylglycerol lipase GehD
NZ_CP040883	122362	snp	G	A	A:205 G:0	CDS	+	248/1932	83/643	missense_variant c.248G>A p.Ser83Asn	FHQ17_RS00570	gehD	YSIRK domain-containing triacylglycerol lipase GehD
NZ_CP040883	122372	snp	T	C	C:212 T:1	CDS	+	258/1932	86/643	synonymous_variant c.258T>C p.Asn86Asn	FHQ17_RS00570	gehD	YSIRK domain-containing triacylglycerol lipase GehD
NZ_CP040883	122383	complex	GC	AA	AA:209 GC:0	CDS	+	269/1932	90/643	missense_variant c.269_270delGCinsAA p.Gly90Glu	FHQ17_RS00570	gehD	YSIRK domain-containing triacylglycerol lipase GehD
NZ_CP040883	122400	snp	A	G	G:207 A:0	CDS	+	286/1932	96/643	missense_variant c.286A>G p.Ser96Gly	FHQ17_RS00570	gehD	YSIRK domain-containing triacylglycerol lipase GehD
NZ_CP040883	122410	snp	T	C	C:202 T:0	CDS	+	296/1932	99/643	missense_variant c.296T>C p.Ile99Thr	FHQ17_RS00570	gehD	YSIRK domain-containing triacylglycerol lipase GehD
NZ_CP040883	122451	snp	A	G	G:190 A:0	CDS	+	337/1932	113/643	missense_variant c.337A>G p.Lys113Glu	FHQ17_RS00570	gehD	YSIRK domain-containing triacylglycerol lipase GehD
NZ_CP040883	122461	complex	CAATGGAA	TAAAGGGG	TAAAGGGG:164 CAATGGAA:0	CDS	+	347/1932	116/643	missense_variant c.347_354delCAATGGAAinsTAAAGGGG p.SerMetGlu116LeuLysGly	FHQ17_RS00570	gehD	YSIRK domain-containing triacylglycerol lipase GehD
NZ_CP040883	122495	snp	T	C	C:184 T:0	CDS	+	381/1932	127/643	synonymous_variant c.381T>C p.Thr127Thr	FHQ17_RS00570	gehD	YSIRK domain-containing triacylglycerol lipase GehD
NZ_CP040883	122668	complex	ACT	CCC	CCC:219 ACT:0	CDS	+	554/1932	185/643	missense_variant c.554_556delACTinsCCC p.AspSer185AlaPro	FHQ17_RS00570	gehD	YSIRK domain-containing triacylglycerol lipase GehD
NZ_CP040883	122713	snp	A	G	G:257 A:1	CDS	+	599/1932	200/643	missense_variant c.599A>G p.Glu200Gly	FHQ17_RS00570	gehD	YSIRK domain-containing triacylglycerol lipase GehD
NZ_CP040883	122768	snp	C	T	T:233 C:0	CDS	+	654/1932	218/643	synonymous_variant c.654C>T p.Asn218Asn	FHQ17_RS00570	gehD	YSIRK domain-containing triacylglycerol lipase GehD
NZ_CP040883	122946	snp	G	T	T:199 G:0	CDS	+	832/1932	278/643	missense_variant c.832G>T p.Ala278Ser	FHQ17_RS00570	gehD	YSIRK domain-containing triacylglycerol lipase GehD
NZ_CP040883	123044	snp	G	A	A:195 G:0	CDS	+	930/1932	310/643	synonymous_variant c.930G>A p.Gly310Gly	FHQ17_RS00570	gehD	YSIRK domain-containing triacylglycerol lipase GehD
NZ_CP040883	123078	snp	T	C	C:208 T:0	CDS	+	964/1932	322/643	synonymous_variant c.964T>C p.Leu322Leu	FHQ17_RS00570	gehD	YSIRK domain-containing triacylglycerol lipase GehD
NZ_CP040883	123102	snp	C	A	A:213 C:0	CDS	+	988/1932	330/643	synonymous_variant c.988C>A p.Arg330Arg	FHQ17_RS00570	gehD	YSIRK domain-containing triacylglycerol lipase GehD
NZ_CP040883	123119	snp	T	A	A:218 T:0	CDS	+	1005/1932	335/643	synonymous_variant c.1005T>A p.Ala335Ala	FHQ17_RS00570	gehD	YSIRK domain-containing triacylglycerol lipase GehD
NZ_CP040883	123356	snp	G	A	A:197 G:0	CDS	+	1242/1932	414/643	synonymous_variant c.1242G>A p.Thr414Thr	FHQ17_RS00570	gehD	YSIRK domain-containing triacylglycerol lipase GehD
NZ_CP040883	124121	complex	TCGAAAAAAATATA	CCGAAAAAATATA	CCGAAAAAATATA:152 TCGAAAAAAATATA:0
NZ_CP040883	124165	snp	T	C	C:171 T:0
NZ_CP040883	124182	snp	T	G	G:199 T:0
NZ_CP040883	124289	complex	AGAG	GGAA	GGAA:228 AGAG:0	CDS	+	102/785	34/260	synonymous_variant c.102_105delAGAGinsGGAA p.36	FHQ17_RS00575		tandem-type lipoprotein
NZ_CP040883	124303	complex	GTTTCCAC	ATTTTAAT	ATTTTAAT:193 GTTTCCAC:0	CDS	+	116/785	39/260	missense_variant c.116_123delGTTTCCACinsATTTTAAT p.SerPheHis39AsnPheAsn	FHQ17_RS00575		tandem-type lipoprotein
NZ_CP040883	124382	snp	G	A	A:219 G:0	CDS	+	195/785	65/260	synonymous_variant c.195G>A p.Glu65Glu	FHQ17_RS00575		tandem-type lipoprotein
NZ_CP040883	124391	mnp	GAG	AGA	AGA:222 GAG:0	CDS	+	204/785	68/260	missense_variant c.204_206delGAGinsAGA p.Arg69Glu	FHQ17_RS00575		tandem-type lipoprotein
NZ_CP040883	124423	mnp	TC	AA	AA:227 TC:0	CDS	+	236/785	79/260	missense_variant c.236_237delTCinsAA p.Val79Glu	FHQ17_RS00575		tandem-type lipoprotein
NZ_CP040883	124455	snp	G	A	A:244 G:0	CDS	+	268/785	90/260	missense_variant c.268G>A p.Glu90Lys	FHQ17_RS00575		tandem-type lipoprotein
NZ_CP040883	124466	snp	C	T	T:258 C:0	CDS	+	279/785	93/260	synonymous_variant c.279C>T p.Gly93Gly	FHQ17_RS00575		tandem-type lipoprotein
NZ_CP040883	124475	snp	A	G	G:249 A:0	CDS	+	288/785	96/260	synonymous_variant c.288A>G p.Leu96Leu	FHQ17_RS00575		tandem-type lipoprotein
NZ_CP040883	124505	snp	A	T	T:205 A:0	CDS	+	318/785	106/260	synonymous_variant c.318A>T p.Thr106Thr	FHQ17_RS00575		tandem-type lipoprotein
NZ_CP040883	124520	complex	TAGTATTACC	AAATATAATT	AAATATAATT:172 TAGTATTACC:0	CDS	+	333/785	111/260	missense_variant c.333_342delTAGTATTACCinsAAATATAATT p.SerIleThr112AsnIleIle	FHQ17_RS00575		tandem-type lipoprotein
NZ_CP040883	124547	snp	A	G	G:158 A:0	CDS	+	360/785	120/260	synonymous_variant c.360A>G p.Gly120Gly	FHQ17_RS00575		tandem-type lipoprotein
NZ_CP040883	124553	complex	TTATAA	GCACAG	GCACAG:58 TTATAA:0	CDS	+	366/785	122/260	missense_variant c.366_371delTTATAAinsGCACAG p.TyrAsn123HisSer	FHQ17_RS00575		tandem-type lipoprotein
NZ_CP040883	124564	complex	AAAAA	ATAAAG	ATAAAG:58 AAAAA:0	CDS	+	378/785	126/260	frameshift_variant&missense_variant c.378_381delAAAAinsTAAAG p.Glu126fs	FHQ17_RS00575		tandem-type lipoprotein
NZ_CP040883	124573	complex	CCCT	TCCG	TCCG:57 CCCT:0	CDS	+	386/785	129/260	missense_variant c.386_389delCCCTinsTCCG p.ThrLeu129IleArg	FHQ17_RS00575		tandem-type lipoprotein
NZ_CP040883	124581	complex	AACTA	GCCTT	GCCTT:58 AACTA:0	CDS	+	394/785	132/260	stop_lost c.394_398delAACTAinsGCCTT p.AsnTer132AlaLeuext*?	FHQ17_RS00575		tandem-type lipoprotein
NZ_CP040883	124591	snp	A	C	C:200 A:0	CDS	+	404/785	135/260	missense_variant c.404A>C p.Lys135Thr	FHQ17_RS00575		tandem-type lipoprotein
NZ_CP040883	124629	snp	C	A	A:226 C:0	CDS	+	442/785	148/260	missense_variant c.442C>A p.His148Asn	FHQ17_RS00575		tandem-type lipoprotein
NZ_CP040883	124675	snp	G	A	A:261 G:0	CDS	+	488/785	163/260	missense_variant c.488G>A p.Gly163Glu	FHQ17_RS00575		tandem-type lipoprotein
NZ_CP040883	124738	snp	T	C	C:233 T:0	CDS	+	551/785	184/260	missense_variant c.551T>C p.Val184Ala	FHQ17_RS00575		tandem-type lipoprotein
NZ_CP040883	124783	complex	ACAGTTA	GCAACTC	GCAACTC:17 ACAGTTA:0	CDS	+	596/785	199/260	stop_lost c.596_602delACAGTTAinsGCAACTC p.AsnSerTer199SerAsnSerext*?	FHQ17_RS00575		tandem-type lipoprotein
NZ_CP040883	124797	complex	AA	GG	GG:17 AA:0	CDS	+	610/785	204/260	missense_variant c.610_611delAAinsGG p.Asn204Gly	FHQ17_RS00575		tandem-type lipoprotein
NZ_CP040883	124807	complex	CCCTACAAAAAAGGCACCAAAAT	TCCGATTAAGAGAGCTCCTAAAC	TCCGATTAAGAGAGCTCCTAAAC:17 CCCTACAAAAAAGGCACCAAAAT:0	CDS	+	620/785	207/260	missense_variant c.620_642delCCCTACAAAAAAGGCACCAAAATinsTCCGATTAAGAGAGCTCCTAAAC p.SerLeuGlnLysArgHisGln207PheArgLeuArgGluLeuLeu	FHQ17_RS00575		tandem-type lipoprotein
NZ_CP040883	124843	snp	T	G	G:131 T:0	CDS	+	656/785	219/260	missense_variant c.656T>G p.Val219Gly	FHQ17_RS00575		tandem-type lipoprotein
NZ_CP040883	124849	snp	A	T	T:139 A:0	CDS	+	662/785	221/260	missense_variant c.662A>T p.Glu221Val	FHQ17_RS00575		tandem-type lipoprotein
NZ_CP040883	124873	mnp	AC	TT	TT:100 AC:0	CDS	+	686/785	229/260	missense_variant c.686_687delACinsTT p.Asp229Val	FHQ17_RS00575		tandem-type lipoprotein
NZ_CP040883	124880	complex	CATGTT	GAAATC	GAAATC:98 CATGTT:0	CDS	+	693/785	231/260	missense_variant c.693_698delCATGTTinsGAAATC p.AsnMetLeu231LysLysSer	FHQ17_RS00575		tandem-type lipoprotein
NZ_CP040883	124891	snp	A	T	T:101 A:0	CDS	+	704/785	235/260	missense_variant c.704A>T p.Tyr235Phe	FHQ17_RS00575		tandem-type lipoprotein
NZ_CP040883	124901	mnp	AGA	GAC	GAC:99 AGA:0	CDS	+	714/785	238/260	missense_variant c.714_716delAGAinsGAC p.Glu239Thr	FHQ17_RS00575		tandem-type lipoprotein
NZ_CP040883	124913	snp	G	C	C:179 G:0	CDS	+	726/785	242/260	missense_variant c.726G>C p.Lys242Asn	FHQ17_RS00575		tandem-type lipoprotein
NZ_CP040883	124928	complex	TCA	GCG	GCG:184 TCA:0	CDS	+	741/785	247/260	missense_variant c.741_743delTCAinsGCG p.PheGln247LeuArg	FHQ17_RS00575		tandem-type lipoprotein
NZ_CP040883	124937	snp	G	T	T:196 G:0	CDS	+	750/785	250/260	synonymous_variant c.750G>T p.Val250Val	FHQ17_RS00575		tandem-type lipoprotein
NZ_CP040883	124957	snp	G	T	T:211 G:0	CDS	+	770/785	257/260	missense_variant c.770G>T p.Arg257Met	FHQ17_RS00575		tandem-type lipoprotein
NZ_CP040883	124972	snp	G	A	A:202 G:0	CDS	+	785/785	262/260	splice_region_variant&synonymous_variant c.785G>A p.???262???	FHQ17_RS00575		tandem-type lipoprotein
NZ_CP040883	124979	snp	G	A	A:197 G:0
NZ_CP040883	125006	snp	A	G	G:187 A:0
NZ_CP040883	125348	snp	A	G	G:169 A:0	CDS	-	651/882	217/293	synonymous_variant c.651T>C p.Ile217Ile	FHQ17_RS00580		GTP-binding protein
NZ_CP040883	125408	snp	G	T	T:177 G:0	CDS	-	591/882	197/293	synonymous_variant c.591C>A p.Pro197Pro	FHQ17_RS00580		GTP-binding protein
NZ_CP040883	125504	snp	G	T	T:169 G:0	CDS	-	495/882	165/293	synonymous_variant c.495C>A p.Thr165Thr	FHQ17_RS00580		GTP-binding protein
NZ_CP040883	125799	snp	A	G	G:187 A:1	CDS	-	200/882	67/293	missense_variant c.200T>C p.Val67Ala	FHQ17_RS00580		GTP-binding protein
NZ_CP040883	125950	snp	C	T	T:196 C:0	CDS	-	49/882	17/293	missense_variant c.49G>A p.Ala17Thr	FHQ17_RS00580		GTP-binding protein
NZ_CP040883	125980	snp	C	T	T:185 C:0	CDS	-	19/882	7/293	missense_variant c.19G>A p.Gly7Ser	FHQ17_RS00585		ferrous iron transporter B
NZ_CP040883	126047	snp	G	A	A:186 G:0	CDS	-	1304/1383	435/460	missense_variant c.1304C>T p.Ala435Val	FHQ17_RS00585		ferrous iron transporter B
NZ_CP040883	126357	snp	A	G	G:191 A:0	CDS	-	994/1383	332/460	missense_variant c.994T>C p.Ser332Pro	FHQ17_RS00585		ferrous iron transporter B
NZ_CP040883	126460	snp	C	G	G:182 C:0	CDS	-	891/1383	297/460	missense_variant c.891G>C p.Lys297Asn	FHQ17_RS00585		ferrous iron transporter B
NZ_CP040883	126469	snp	G	A	A:176 G:0	CDS	-	882/1383	294/460	synonymous_variant c.882C>T p.Pro294Pro	FHQ17_RS00585		ferrous iron transporter B
NZ_CP040883	126481	mnp	AG	GA	GA:165 AG:0	CDS	-	870/1383	290/460	missense_variant c.869_870delCTinsTC p.Pro290Leu	FHQ17_RS00585		ferrous iron transporter B
NZ_CP040883	126516	snp	G	A	A:182 G:0	CDS	-	835/1383	279/460	missense_variant c.835C>T p.Pro279Ser	FHQ17_RS00585		ferrous iron transporter B
NZ_CP040883	126521	complex	TGA	CGG	CGG:173 TGA:0	CDS	-	830/1383	276/460	missense_variant c.828_830delTCAinsCCG p.Gln277Arg	FHQ17_RS00585		ferrous iron transporter B
NZ_CP040883	126535	complex	TAGT	CAGC	CAGC:178 TAGT:0	CDS	-	816/1383	271/460	synonymous_variant c.813_816delACTAinsGCTG p.273	FHQ17_RS00585		ferrous iron transporter B
NZ_CP040883	126603	snp	G	T	T:172 G:0	CDS	-	748/1383	250/460	missense_variant c.748C>A p.His250Asn	FHQ17_RS00585		ferrous iron transporter B
NZ_CP040883	126628	snp	A	C	C:179 A:0	CDS	-	723/1383	241/460	synonymous_variant c.723T>G p.Ala241Ala	FHQ17_RS00585		ferrous iron transporter B
NZ_CP040883	126724	snp	A	G	G:193 A:0	CDS	-	627/1383	209/460	synonymous_variant c.627T>C p.Ala209Ala	FHQ17_RS00585		ferrous iron transporter B
NZ_CP040883	126739	snp	T	A	A:189 T:0	CDS	-	612/1383	204/460	synonymous_variant c.612A>T p.Gly204Gly	FHQ17_RS00585		ferrous iron transporter B
NZ_CP040883	126928	snp	A	G	G:212 A:0	CDS	-	423/1383	141/460	synonymous_variant c.423T>C p.His141His	FHQ17_RS00585		ferrous iron transporter B
NZ_CP040883	127213	snp	A	G	G:202 A:0	CDS	-	138/1383	46/460	synonymous_variant c.138T>C p.His46His	FHQ17_RS00585		ferrous iron transporter B
NZ_CP040883	127237	snp	T	C	C:186 T:0	CDS	-	114/1383	38/460	synonymous_variant c.114A>G p.Leu38Leu	FHQ17_RS00585		ferrous iron transporter B
NZ_CP040883	127372	mnp	CT	TG	TG:154 CT:0	CDS	-	1079/1107	360/368	missense_variant c.1078_1079delAGinsCA p.Ser360His	FHQ17_RS00590		NAD(P)-binding domain-containing protein
NZ_CP040883	127419	complex	TGAT	CGAC	CGAC:171 TGAT:0	CDS	-	1032/1107	343/368	synonymous_variant c.1029_1032delATCAinsGTCG p.345	FHQ17_RS00590		NAD(P)-binding domain-containing protein
NZ_CP040883	127497	snp	A	G	G:175 A:0	CDS	-	954/1107	318/368	synonymous_variant c.954T>C p.Tyr318Tyr	FHQ17_RS00590		NAD(P)-binding domain-containing protein
NZ_CP040883	127506	complex	AATG	GATA	GATA:168 AATG:0	CDS	-	945/1107	314/368	synonymous_variant c.942_945delCATTinsTATC p.316	FHQ17_RS00590		NAD(P)-binding domain-containing protein
NZ_CP040883	127530	complex	CGCC	AGCA	AGCA:162 CGCC:0	CDS	-	921/1107	306/368	synonymous_variant c.918_921delGGCGinsTGCT p.308	FHQ17_RS00590		NAD(P)-binding domain-containing protein
NZ_CP040883	127566	snp	T	C	C:201 T:0	CDS	-	885/1107	295/368	synonymous_variant c.885A>G p.Glu295Glu	FHQ17_RS00590		NAD(P)-binding domain-containing protein
NZ_CP040883	127572	snp	T	C	C:201 T:0	CDS	-	879/1107	293/368	synonymous_variant c.879A>G p.Leu293Leu	FHQ17_RS00590		NAD(P)-binding domain-containing protein
NZ_CP040883	127584	snp	T	C	C:179 T:0	CDS	-	867/1107	289/368	synonymous_variant c.867A>G p.Gln289Gln	FHQ17_RS00590		NAD(P)-binding domain-containing protein
NZ_CP040883	127589	snp	C	T	T:192 C:0	CDS	-	862/1107	288/368	missense_variant c.862G>A p.Val288Ile	FHQ17_RS00590		NAD(P)-binding domain-containing protein
NZ_CP040883	127604	snp	C	T	T:173 C:0	CDS	-	847/1107	283/368	missense_variant c.847G>A p.Val283Ile	FHQ17_RS00590		NAD(P)-binding domain-containing protein
NZ_CP040883	127614	complex	TTGT	CTGC	CTGC:150 TTGT:0	CDS	-	837/1107	278/368	synonymous_variant c.834_837delACAAinsGCAG p.280	FHQ17_RS00590		NAD(P)-binding domain-containing protein
NZ_CP040883	127629	snp	G	A	A:155 G:0	CDS	-	822/1107	274/368	synonymous_variant c.822C>T p.Asn274Asn	FHQ17_RS00590		NAD(P)-binding domain-containing protein
NZ_CP040883	127638	snp	A	G	G:170 A:0	CDS	-	813/1107	271/368	synonymous_variant c.813T>C p.Val271Val	FHQ17_RS00590		NAD(P)-binding domain-containing protein
NZ_CP040883	127656	snp	A	G	G:163 A:0	CDS	-	795/1107	265/368	synonymous_variant c.795T>C p.Ile265Ile	FHQ17_RS00590		NAD(P)-binding domain-containing protein
NZ_CP040883	127689	snp	T	C	C:169 T:0	CDS	-	762/1107	254/368	synonymous_variant c.762A>G p.Gly254Gly	FHQ17_RS00590		NAD(P)-binding domain-containing protein
NZ_CP040883	127707	snp	C	T	T:178 C:0	CDS	-	744/1107	248/368	synonymous_variant c.744G>A p.Lys248Lys	FHQ17_RS00590		NAD(P)-binding domain-containing protein
NZ_CP040883	127721	snp	T	C	C:177 T:0	CDS	-	730/1107	244/368	missense_variant c.730A>G p.Asn244Asp	FHQ17_RS00590		NAD(P)-binding domain-containing protein
NZ_CP040883	127733	snp	T	C	C:183 T:0	CDS	-	718/1107	240/368	missense_variant c.718A>G p.Ile240Val	FHQ17_RS00590		NAD(P)-binding domain-containing protein
NZ_CP040883	127738	snp	C	T	T:165 C:0	CDS	-	713/1107	238/368	missense_variant c.713G>A p.Arg238His	FHQ17_RS00590		NAD(P)-binding domain-containing protein
NZ_CP040883	127743	mnp	CT	TC	TC:166 CT:0	CDS	-	708/1107	236/368	missense_variant c.707_708delAGinsGA p.Gln236Arg	FHQ17_RS00590		NAD(P)-binding domain-containing protein
NZ_CP040883	127764	snp	G	A	A:188 G:0	CDS	-	687/1107	229/368	synonymous_variant c.687C>T p.Ile229Ile	FHQ17_RS00590		NAD(P)-binding domain-containing protein
NZ_CP040883	127776	snp	C	T	T:194 C:0	CDS	-	675/1107	225/368	synonymous_variant c.675G>A p.Glu225Glu	FHQ17_RS00590		NAD(P)-binding domain-containing protein
NZ_CP040883	127788	snp	A	G	G:187 A:0	CDS	-	663/1107	221/368	synonymous_variant c.663T>C p.Asn221Asn	FHQ17_RS00590		NAD(P)-binding domain-containing protein
NZ_CP040883	127811	mnp	GC	AT	AT:177 GC:0	CDS	-	640/1107	213/368	missense_variant c.639_640delGCinsAT p.His214Tyr	FHQ17_RS00590		NAD(P)-binding domain-containing protein
NZ_CP040883	127848	snp	T	A	A:193 T:0	CDS	-	603/1107	201/368	missense_variant c.603A>T p.Lys201Asn	FHQ17_RS00590		NAD(P)-binding domain-containing protein
NZ_CP040883	127882	snp	T	C	C:183 T:0	CDS	-	569/1107	190/368	missense_variant c.569A>G p.Lys190Arg	FHQ17_RS00590		NAD(P)-binding domain-containing protein
NZ_CP040883	127887	snp	A	G	G:184 A:1	CDS	-	564/1107	188/368	synonymous_variant c.564T>C p.Gly188Gly	FHQ17_RS00590		NAD(P)-binding domain-containing protein
NZ_CP040883	127911	snp	T	A	A:200 T:0	CDS	-	540/1107	180/368	synonymous_variant c.540A>T p.Ala180Ala	FHQ17_RS00590		NAD(P)-binding domain-containing protein
NZ_CP040883	127996	snp	A	C	C:179 A:0	CDS	-	455/1107	152/368	missense_variant c.455T>G p.Leu152Arg	FHQ17_RS00590		NAD(P)-binding domain-containing protein
NZ_CP040883	128061	snp	T	G	G:174 T:0	CDS	-	390/1107	130/368	synonymous_variant c.390A>C p.Thr130Thr	FHQ17_RS00590		NAD(P)-binding domain-containing protein
NZ_CP040883	128067	complex	CACG	AACA	AACA:178 CACG:0	CDS	-	384/1107	127/368	synonymous_variant c.381_384delCGTGinsTGTT p.129	FHQ17_RS00590		NAD(P)-binding domain-containing protein
NZ_CP040883	128096	snp	T	C	C:209 T:0	CDS	-	355/1107	119/368	missense_variant c.355A>G p.Ile119Val	FHQ17_RS00590		NAD(P)-binding domain-containing protein
NZ_CP040883	128333	complex	TG	GA	GA:174 TG:0	CDS	-	118/1107	39/368	missense_variant c.117_118delCAinsTC p.Asn40His	FHQ17_RS00590		NAD(P)-binding domain-containing protein
NZ_CP040883	128342	snp	A	T	T:189 A:0	CDS	-	109/1107	37/368	missense_variant c.109T>A p.Ser37Thr	FHQ17_RS00590		NAD(P)-binding domain-containing protein
NZ_CP040883	128352	snp	T	A	A:181 T:0	CDS	-	99/1107	33/368	synonymous_variant c.99A>T p.Val33Val	FHQ17_RS00590		NAD(P)-binding domain-containing protein
NZ_CP040883	128374	complex	CA	TT	TT:186 CA:0	CDS	-	77/1107	26/368	missense_variant c.76_77delTGinsAA p.Cys26Asn	FHQ17_RS00590		NAD(P)-binding domain-containing protein
NZ_CP040883	128412	complex	TGCG	GGCT	GGCT:185 TGCG:0	CDS	-	39/1107	12/368	synonymous_variant c.36_39delCGCAinsAGCC p.14	FHQ17_RS00590		NAD(P)-binding domain-containing protein
NZ_CP040883	128430	snp	A	G	G:204 A:0	CDS	-	21/1107	7/368	synonymous_variant c.21T>C p.Ile7Ile	FHQ17_RS00590		NAD(P)-binding domain-containing protein
NZ_CP040883	128435	snp	C	T	T:212 C:0	CDS	-	16/1107	6/368	missense_variant c.16G>A p.Val6Ile	FHQ17_RS00590		NAD(P)-binding domain-containing protein
NZ_CP040883	128481	snp	T	A	A:221 T:0
NZ_CP040883	128523	snp	G	A	A:248 G:0
NZ_CP040883	128528	snp	T	A	A:241 T:1
NZ_CP040883	128562	snp	C	A	A:234 C:0
NZ_CP040883	128574	snp	A	G	G:266 A:1
NZ_CP040883	128597	snp	T	G	G:217 T:0
NZ_CP040883	128628	snp	A	G	G:235 A:1
NZ_CP040883	128652	snp	G	A	A:227 G:0
NZ_CP040883	128676	snp	A	G	G:211 A:0
NZ_CP040883	128706	snp	G	C	C:254 G:0
NZ_CP040883	128755	complex	TCA	GCG	GCG:177 TCA:0	CDS	+	49/996	17/331	missense_variant c.49_51delTCAinsGCG p.Ser17Ala	FHQ17_RS00595		zinc ABC transporter substrate-binding protein
NZ_CP040883	128811	snp	G	A	A:208 G:0	CDS	+	105/996	35/331	synonymous_variant c.105G>A p.Lys35Lys	FHQ17_RS00595		zinc ABC transporter substrate-binding protein
NZ_CP040883	128961	snp	T	A	A:172 T:0	CDS	+	255/996	85/331	synonymous_variant c.255T>A p.Ser85Ser	FHQ17_RS00595		zinc ABC transporter substrate-binding protein
NZ_CP040883	129039	snp	G	A	A:219 G:0	CDS	+	333/996	111/331	synonymous_variant c.333G>A p.Lys111Lys	FHQ17_RS00595		zinc ABC transporter substrate-binding protein
NZ_CP040883	129057	mnp	AG	GA	GA:187 AG:0	CDS	+	351/996	117/331	missense_variant c.351_352delAGinsGA p.Ala118Thr	FHQ17_RS00595		zinc ABC transporter substrate-binding protein
NZ_CP040883	129075	snp	G	A	A:185 G:0	CDS	+	369/996	123/331	synonymous_variant c.369G>A p.Lys123Lys	FHQ17_RS00595		zinc ABC transporter substrate-binding protein
NZ_CP040883	129102	snp	G	A	A:192 G:0	CDS	+	396/996	132/331	synonymous_variant c.396G>A p.Glu132Glu	FHQ17_RS00595		zinc ABC transporter substrate-binding protein
NZ_CP040883	129132	complex	CGAAG	TGAAT	TGAAT:166 CGAAG:0	CDS	+	426/996	142/331	missense_variant c.426_430delCGAAGinsTGAAT p.Ala144Ser	FHQ17_RS00595		zinc ABC transporter substrate-binding protein
NZ_CP040883	129234	snp	A	G	G:221 A:0	CDS	+	528/996	176/331	synonymous_variant c.528A>G p.Ala176Ala	FHQ17_RS00595		zinc ABC transporter substrate-binding protein
NZ_CP040883	129250	complex	GTAGAA	ATTGAG	ATTGAG:244 GTAGAA:0	CDS	+	544/996	182/331	missense_variant c.544_549delGTAGAAinsATTGAG p.Val182Ile	FHQ17_RS00595		zinc ABC transporter substrate-binding protein
NZ_CP040883	129267	snp	G	A	A:255 G:0	CDS	+	561/996	187/331	synonymous_variant c.561G>A p.Lys187Lys	FHQ17_RS00595		zinc ABC transporter substrate-binding protein
NZ_CP040883	129303	snp	C	A	A:229 C:0	CDS	+	597/996	199/331	synonymous_variant c.597C>A p.Leu199Leu	FHQ17_RS00595		zinc ABC transporter substrate-binding protein
NZ_CP040883	129312	snp	A	G	G:238 A:0	CDS	+	606/996	202/331	synonymous_variant c.606A>G p.Glu202Glu	FHQ17_RS00595		zinc ABC transporter substrate-binding protein
NZ_CP040883	129393	snp	T	A	A:236 T:0	CDS	+	687/996	229/331	synonymous_variant c.687T>A p.Ile229Ile	FHQ17_RS00595		zinc ABC transporter substrate-binding protein
NZ_CP040883	129400	snp	T	C	C:181 T:0	CDS	+	694/996	232/331	synonymous_variant c.694T>C p.Leu232Leu	FHQ17_RS00595		zinc ABC transporter substrate-binding protein
NZ_CP040883	129405	complex	AGAGCGT	TGAACGC	TGAACGC:169 AGAGCGT:0	CDS	+	699/996	233/331	synonymous_variant c.699_705delAGAGCGTinsTGAACGC p.236	FHQ17_RS00595		zinc ABC transporter substrate-binding protein
NZ_CP040883	129706	snp	A	T	T:210 A:0
NZ_CP040883	129781	snp	A	T	T:201 A:0
NZ_CP040883	129878	ins	CTTTTTTTATTA	CTTTTTTTTATTA	CTTTTTTTTATTA:175 CTTTTTTTATTA:0
NZ_CP040883	130009	snp	A	G	G:193 A:1
NZ_CP040883	130014	complex	AAC	TAT	TAT:185 AAC:0
NZ_CP040883	130157	snp	G	A	A:182 G:0	CDS	+	42/906	14/301	synonymous_variant c.42G>A p.Glu14Glu	FHQ17_RS00600		FAD:protein FMN transferase
NZ_CP040883	130265	snp	G	A	A:174 G:0	CDS	+	150/906	50/301	synonymous_variant c.150G>A p.Gln50Gln	FHQ17_RS00600		FAD:protein FMN transferase
NZ_CP040883	130328	snp	C	T	T:199 C:0	CDS	+	213/906	71/301	synonymous_variant c.213C>T p.Tyr71Tyr	FHQ17_RS00600		FAD:protein FMN transferase
NZ_CP040883	130443	snp	G	A	A:179 G:1	CDS	+	328/906	110/301	missense_variant c.328G>A p.Ala110Thr	FHQ17_RS00600		FAD:protein FMN transferase
NZ_CP040883	130458	snp	G	A	A:179 G:0	CDS	+	343/906	115/301	missense_variant c.343G>A p.Asp115Asn	FHQ17_RS00600		FAD:protein FMN transferase
NZ_CP040883	130516	snp	T	G	G:184 T:0	CDS	+	401/906	134/301	missense_variant c.401T>G p.Val134Gly	FHQ17_RS00600		FAD:protein FMN transferase
NZ_CP040883	130538	snp	T	C	C:184 T:0	CDS	+	423/906	141/301	synonymous_variant c.423T>C p.Ala141Ala	FHQ17_RS00600		FAD:protein FMN transferase
NZ_CP040883	130571	snp	G	A	A:203 G:0	CDS	+	456/906	152/301	synonymous_variant c.456G>A p.Gln152Gln	FHQ17_RS00600		FAD:protein FMN transferase
NZ_CP040883	130603	snp	G	C	C:168 G:0	CDS	+	488/906	163/301	missense_variant c.488G>C p.Gly163Ala	FHQ17_RS00600		FAD:protein FMN transferase
NZ_CP040883	130637	snp	T	C	C:186 T:0	CDS	+	522/906	174/301	synonymous_variant c.522T>C p.Ile174Ile	FHQ17_RS00600		FAD:protein FMN transferase
NZ_CP040883	130701	snp	A	G	G:178 A:0	CDS	+	586/906	196/301	missense_variant c.586A>G p.Thr196Ala	FHQ17_RS00600		FAD:protein FMN transferase
NZ_CP040883	130729	snp	A	C	C:184 A:0	CDS	+	614/906	205/301	missense_variant c.614A>C p.Glu205Ala	FHQ17_RS00600		FAD:protein FMN transferase
NZ_CP040883	130959	snp	A	G	G:237 A:1	CDS	+	844/906	282/301	missense_variant c.844A>G p.Ser282Gly	FHQ17_RS00600		FAD:protein FMN transferase
NZ_CP040883	131062	snp	T	C	C:228 T:1
NZ_CP040883	131469	snp	G	A	A:204 G:0	CDS	+	366/3018	122/1005	synonymous_variant c.366G>A p.Ala122Ala	FHQ17_RS00605		NADH-dependent flavin oxidoreductase
NZ_CP040883	131718	snp	G	A	A:202 G:0	CDS	+	615/3018	205/1005	synonymous_variant c.615G>A p.Leu205Leu	FHQ17_RS00605		NADH-dependent flavin oxidoreductase
NZ_CP040883	131826	snp	C	T	T:203 C:0	CDS	+	723/3018	241/1005	synonymous_variant c.723C>T p.Thr241Thr	FHQ17_RS00605		NADH-dependent flavin oxidoreductase
NZ_CP040883	132564	snp	C	T	T:218 C:0	CDS	+	1461/3018	487/1005	synonymous_variant c.1461C>T p.Val487Val	FHQ17_RS00605		NADH-dependent flavin oxidoreductase
NZ_CP040883	132585	snp	T	C	C:227 T:0	CDS	+	1482/3018	494/1005	synonymous_variant c.1482T>C p.Val494Val	FHQ17_RS00605		NADH-dependent flavin oxidoreductase
NZ_CP040883	132598	snp	A	G	G:217 A:0	CDS	+	1495/3018	499/1005	missense_variant c.1495A>G p.Thr499Ala	FHQ17_RS00605		NADH-dependent flavin oxidoreductase
NZ_CP040883	132603	snp	T	C	C:226 T:0	CDS	+	1500/3018	500/1005	synonymous_variant c.1500T>C p.Asp500Asp	FHQ17_RS00605		NADH-dependent flavin oxidoreductase
NZ_CP040883	132612	complex	GATT	AATC	AATC:219 GATT:0	CDS	+	1509/3018	503/1005	synonymous_variant c.1509_1512delGATTinsAATC p.505	FHQ17_RS00605		NADH-dependent flavin oxidoreductase
NZ_CP040883	132653	snp	C	T	T:205 C:0	CDS	+	1550/3018	517/1005	missense_variant c.1550C>T p.Ala517Val	FHQ17_RS00605		NADH-dependent flavin oxidoreductase
NZ_CP040883	132696	snp	A	G	G:235 A:3	CDS	+	1593/3018	531/1005	synonymous_variant c.1593A>G p.Ala531Ala	FHQ17_RS00605		NADH-dependent flavin oxidoreductase
NZ_CP040883	132993	snp	T	A	A:184 T:0	CDS	+	1890/3018	630/1005	synonymous_variant c.1890T>A p.Ile630Ile	FHQ17_RS00605		NADH-dependent flavin oxidoreductase
NZ_CP040883	133044	snp	A	T	T:212 A:0	CDS	+	1941/3018	647/1005	synonymous_variant c.1941A>T p.Ser647Ser	FHQ17_RS00605		NADH-dependent flavin oxidoreductase
NZ_CP040883	133050	snp	T	C	C:212 T:0	CDS	+	1947/3018	649/1005	synonymous_variant c.1947T>C p.Tyr649Tyr	FHQ17_RS00605		NADH-dependent flavin oxidoreductase
NZ_CP040883	133233	snp	T	C	C:197 T:0	CDS	+	2130/3018	710/1005	synonymous_variant c.2130T>C p.Ile710Ile	FHQ17_RS00605		NADH-dependent flavin oxidoreductase
NZ_CP040883	133437	snp	A	C	C:200 A:0	CDS	+	2334/3018	778/1005	synonymous_variant c.2334A>C p.Ile778Ile	FHQ17_RS00605		NADH-dependent flavin oxidoreductase
NZ_CP040883	133524	snp	G	A	A:196 G:0	CDS	+	2421/3018	807/1005	synonymous_variant c.2421G>A p.Leu807Leu	FHQ17_RS00605		NADH-dependent flavin oxidoreductase
NZ_CP040883	133539	snp	T	C	C:206 T:0	CDS	+	2436/3018	812/1005	synonymous_variant c.2436T>C p.Ile812Ile	FHQ17_RS00605		NADH-dependent flavin oxidoreductase
NZ_CP040883	133581	snp	G	A	A:211 G:0	CDS	+	2478/3018	826/1005	synonymous_variant c.2478G>A p.Gln826Gln	FHQ17_RS00605		NADH-dependent flavin oxidoreductase
NZ_CP040883	133707	snp	T	C	C:254 T:0	CDS	+	2604/3018	868/1005	synonymous_variant c.2604T>C p.Asp868Asp	FHQ17_RS00605		NADH-dependent flavin oxidoreductase
NZ_CP040883	133902	snp	C	T	T:219 C:0	CDS	+	2799/3018	933/1005	synonymous_variant c.2799C>T p.Tyr933Tyr	FHQ17_RS00605		NADH-dependent flavin oxidoreductase
NZ_CP040883	134806	snp	A	C	C:191 A:0	CDS	+	657/1377	219/458	synonymous_variant c.657A>C p.Gly219Gly	FHQ17_RS00610		MFS transporter
NZ_CP040883	135028	complex	ACATC	GCATT	GCATT:178 ACATC:0	CDS	+	879/1377	293/458	synonymous_variant c.879_883delACATCinsGCATT p.296	FHQ17_RS00610		MFS transporter
NZ_CP040883	135274	snp	A	T	T:194 A:0	CDS	+	1125/1377	375/458	synonymous_variant c.1125A>T p.Thr375Thr	FHQ17_RS00610		MFS transporter
NZ_CP040883	135289	snp	A	T	T:216 A:0	CDS	+	1140/1377	380/458	synonymous_variant c.1140A>T p.Thr380Thr	FHQ17_RS00610		MFS transporter
NZ_CP040883	135722	snp	T	G	G:169 T:0	CDS	+	28/774	10/257	missense_variant c.28T>G p.Ser10Ala	FHQ17_RS00615		acetoin reductase
NZ_CP040883	135991	snp	T	G	G:206 T:0	CDS	+	297/774	99/257	synonymous_variant c.297T>G p.Gly99Gly	FHQ17_RS00615		acetoin reductase
NZ_CP040883	136102	snp	C	T	T:210 C:0	CDS	+	408/774	136/257	synonymous_variant c.408C>T p.Asn136Asn	FHQ17_RS00615		acetoin reductase
NZ_CP040883	136429	snp	T	C	C:207 T:0	CDS	+	735/774	245/257	synonymous_variant c.735T>C p.Gly245Gly	FHQ17_RS00615		acetoin reductase
NZ_CP040883	139158	snp	C	T	T:239 C:0	CDS	+	389/816	130/271	missense_variant c.389C>T p.Ala130Val	FHQ17_RS00635	cntL	staphylopine biosynthesis enzyme CntL
NZ_CP040883	139974	snp	A	T	T:205 A:0	CDS	+	397/1293	133/430	missense_variant c.397A>T p.Thr133Ser	FHQ17_RS00640	cntM	staphylopine biosynthesis dehydrogenase
NZ_CP040883	140030	snp	C	T	T:219 C:0	CDS	+	453/1293	151/430	synonymous_variant c.453C>T p.Thr151Thr	FHQ17_RS00640	cntM	staphylopine biosynthesis dehydrogenase
NZ_CP040883	140123	snp	G	A	A:197 G:0	CDS	+	546/1293	182/430	synonymous_variant c.546G>A p.Thr182Thr	FHQ17_RS00640	cntM	staphylopine biosynthesis dehydrogenase
NZ_CP040883	140273	snp	G	A	A:163 G:0	CDS	+	696/1293	232/430	synonymous_variant c.696G>A p.Gly232Gly	FHQ17_RS00640	cntM	staphylopine biosynthesis dehydrogenase
NZ_CP040883	140670	snp	C	T	T:221 C:0	CDS	+	1093/1293	365/430	missense_variant c.1093C>T p.Arg365Cys	FHQ17_RS00640	cntM	staphylopine biosynthesis dehydrogenase
NZ_CP040883	142353	snp	A	C	C:191 A:0	CDS	+	1433/1599	478/532	missense_variant c.1433A>C p.Glu478Ala	FHQ17_RS00645	cntA	staphylopine-dependent metal ABC transporter substrate-binding protein CntA
NZ_CP040883	142561	snp	T	G	G:213 T:0	CDS	+	30/936	10/311	synonymous_variant c.30T>G p.Thr10Thr	FHQ17_RS00650		ABC transporter permease
NZ_CP040883	142870	snp	A	G	G:203 A:0	CDS	+	339/936	113/311	synonymous_variant c.339A>G p.Val113Val	FHQ17_RS00650		ABC transporter permease
NZ_CP040883	142925	snp	A	C	C:232 A:0	CDS	+	394/936	132/311	missense_variant c.394A>C p.Thr132Pro	FHQ17_RS00650		ABC transporter permease
NZ_CP040883	142969	snp	G	A	A:217 G:0	CDS	+	438/936	146/311	synonymous_variant c.438G>A p.Leu146Leu	FHQ17_RS00650		ABC transporter permease
NZ_CP040883	143096	snp	A	G	G:224 A:0	CDS	+	565/936	189/311	missense_variant c.565A>G p.Thr189Ala	FHQ17_RS00650		ABC transporter permease
NZ_CP040883	145984	snp	C	A	A:218 C:0	CDS	+	87/1191	29/396	missense_variant c.87C>A p.Phe29Leu	FHQ17_RS00670		MFS transporter
NZ_CP040883	147154	snp	G	A	A:222 G:0
NZ_CP040883	147549	snp	T	C	C:216 T:0
NZ_CP040883	148611	snp	T	C	C:160 T:0	CDS	+	783/2247	261/748	synonymous_variant c.783T>C p.Ile261Ile	FHQ17_RS00675	pflB	formate C-acetyltransferase
NZ_CP040883	148749	snp	A	G	G:178 A:0	CDS	+	921/2247	307/748	synonymous_variant c.921A>G p.Leu307Leu	FHQ17_RS00675	pflB	formate C-acetyltransferase
NZ_CP040883	148767	snp	A	G	G:180 A:0	CDS	+	939/2247	313/748	synonymous_variant c.939A>G p.Ala313Ala	FHQ17_RS00675	pflB	formate C-acetyltransferase
NZ_CP040883	148848	snp	C	A	A:192 C:0	CDS	+	1020/2247	340/748	synonymous_variant c.1020C>A p.Gly340Gly	FHQ17_RS00675	pflB	formate C-acetyltransferase
NZ_CP040883	148854	snp	G	A	A:190 G:0	CDS	+	1026/2247	342/748	synonymous_variant c.1026G>A p.Pro342Pro	FHQ17_RS00675	pflB	formate C-acetyltransferase
NZ_CP040883	148932	snp	A	G	G:236 A:0	CDS	+	1104/2247	368/748	synonymous_variant c.1104A>G p.Val368Val	FHQ17_RS00675	pflB	formate C-acetyltransferase
NZ_CP040883	148944	snp	A	T	T:207 A:0	CDS	+	1116/2247	372/748	synonymous_variant c.1116A>T p.Thr372Thr	FHQ17_RS00675	pflB	formate C-acetyltransferase
NZ_CP040883	149403	snp	G	A	A:213 G:0	CDS	+	1575/2247	525/748	synonymous_variant c.1575G>A p.Val525Val	FHQ17_RS00675	pflB	formate C-acetyltransferase
NZ_CP040883	149614	snp	A	T	T:212 A:0	CDS	+	1786/2247	596/748	missense_variant c.1786A>T p.Ser596Cys	FHQ17_RS00675	pflB	formate C-acetyltransferase
NZ_CP040883	151036	snp	A	G	G:228 A:0	CDS	-	1173/1218	391/405	synonymous_variant c.1173T>C p.Tyr391Tyr	FHQ17_RS00685		ArgE/DapE family deacylase
NZ_CP040883	151076	snp	C	T	T:225 C:0	CDS	-	1133/1218	378/405	missense_variant c.1133G>A p.Arg378Gln	FHQ17_RS00685		ArgE/DapE family deacylase
NZ_CP040883	151299	snp	C	T	T:241 C:0	CDS	-	910/1218	304/405	missense_variant c.910G>A p.Asp304Asn	FHQ17_RS00685		ArgE/DapE family deacylase
NZ_CP040883	151501	snp	T	C	C:205 T:0	CDS	-	708/1218	236/405	synonymous_variant c.708A>G p.Lys236Lys	FHQ17_RS00685		ArgE/DapE family deacylase
NZ_CP040883	151789	snp	T	C	C:203 T:0	CDS	-	420/1218	140/405	synonymous_variant c.420A>G p.Glu140Glu	FHQ17_RS00685		ArgE/DapE family deacylase
NZ_CP040883	152437	snp	A	G	G:194 A:0
NZ_CP040883	152470	snp	T	C	C:202 T:0
NZ_CP040883	152499	snp	A	C	C:196 A:0
NZ_CP040883	153296	snp	T	C	C:177 T:0	CDS	+	738/1362	246/453	synonymous_variant c.738T>C p.Gly246Gly	FHQ17_RS00690	brnQ	branched-chain amino acid transport system II carrier protein
NZ_CP040883	153374	snp	T	G	G:203 T:0	CDS	+	816/1362	272/453	synonymous_variant c.816T>G p.Ala272Ala	FHQ17_RS00690	brnQ	branched-chain amino acid transport system II carrier protein
NZ_CP040883	153653	snp	A	G	G:209 A:1	CDS	+	1095/1362	365/453	synonymous_variant c.1095A>G p.Ala365Ala	FHQ17_RS00690	brnQ	branched-chain amino acid transport system II carrier protein
NZ_CP040883	153666	snp	C	T	T:198 C:0	CDS	+	1108/1362	370/453	synonymous_variant c.1108C>T p.Leu370Leu	FHQ17_RS00690	brnQ	branched-chain amino acid transport system II carrier protein
NZ_CP040883	154541	snp	T	C	C:178 T:0	CDS	+	156/540	52/179	synonymous_variant c.156T>C p.Leu52Leu	FHQ17_RS00695		TetR family transcriptional regulator
NZ_CP040883	154598	snp	T	C	C:172 T:0	CDS	+	213/540	71/179	synonymous_variant c.213T>C p.His71His	FHQ17_RS00695		TetR family transcriptional regulator
NZ_CP040883	154802	snp	A	T	T:191 A:0	CDS	+	417/540	139/179	synonymous_variant c.417A>T p.Ala139Ala	FHQ17_RS00695		TetR family transcriptional regulator
NZ_CP040883	154939	snp	A	G	G:195 A:0
NZ_CP040883	154956	snp	A	C	C:197 A:0
NZ_CP040883	154968	snp	T	G	G:176 T:0
NZ_CP040883	155033	del	TAAAAAAATAAAA	TAAAAAATAAAA	TAAAAAATAAAA:163 TAAAAAAATAAAA:0
NZ_CP040883	155250	snp	C	T	T:166 C:0	CDS	+	187/894	63/297	synonymous_variant c.187C>T p.Leu63Leu	FHQ17_RS00700		3-keto-5-aminohexanoate cleavage protein
NZ_CP040883	155276	snp	T	C	C:171 T:0	CDS	+	213/894	71/297	synonymous_variant c.213T>C p.Ile71Ile	FHQ17_RS00700		3-keto-5-aminohexanoate cleavage protein
NZ_CP040883	155330	snp	T	C	C:179 T:0	CDS	+	267/894	89/297	synonymous_variant c.267T>C p.Asp89Asp	FHQ17_RS00700		3-keto-5-aminohexanoate cleavage protein
NZ_CP040883	155459	snp	C	T	T:182 C:0	CDS	+	396/894	132/297	synonymous_variant c.396C>T p.Asn132Asn	FHQ17_RS00700		3-keto-5-aminohexanoate cleavage protein
NZ_CP040883	155528	snp	A	G	G:162 A:0	CDS	+	465/894	155/297	synonymous_variant c.465A>G p.Ala155Ala	FHQ17_RS00700		3-keto-5-aminohexanoate cleavage protein
NZ_CP040883	155537	snp	A	G	G:177 A:0	CDS	+	474/894	158/297	synonymous_variant c.474A>G p.Lys158Lys	FHQ17_RS00700		3-keto-5-aminohexanoate cleavage protein
NZ_CP040883	155657	snp	G	A	A:168 G:0	CDS	+	594/894	198/297	synonymous_variant c.594G>A p.Glu198Glu	FHQ17_RS00700		3-keto-5-aminohexanoate cleavage protein
NZ_CP040883	155744	snp	G	C	C:180 G:0	CDS	+	681/894	227/297	synonymous_variant c.681G>C p.Leu227Leu	FHQ17_RS00700		3-keto-5-aminohexanoate cleavage protein
NZ_CP040883	155795	snp	G	A	A:181 G:0	CDS	+	732/894	244/297	synonymous_variant c.732G>A p.Leu244Leu	FHQ17_RS00700		3-keto-5-aminohexanoate cleavage protein
NZ_CP040883	155876	complex	ACTAGAT	GCTCGAC	GCTCGAC:165 ACTAGAT:0	CDS	+	813/894	271/297	synonymous_variant c.813_819delACTAGATinsGCTCGAC p.274	FHQ17_RS00700		3-keto-5-aminohexanoate cleavage protein
NZ_CP040883	156268	snp	T	C	C:201 T:0	CDS	+	312/966	104/321	synonymous_variant c.312T>C p.Pro104Pro	FHQ17_RS00705		L-carnitine dehydrogenase
NZ_CP040883	156340	snp	A	G	G:198 A:0	CDS	+	384/966	128/321	synonymous_variant c.384A>G p.Glu128Glu	FHQ17_RS00705		L-carnitine dehydrogenase
NZ_CP040883	156355	snp	C	G	G:195 C:0	CDS	+	399/966	133/321	synonymous_variant c.399C>G p.Ala133Ala	FHQ17_RS00705		L-carnitine dehydrogenase
NZ_CP040883	156364	snp	T	C	C:209 T:0	CDS	+	408/966	136/321	synonymous_variant c.408T>C p.Phe136Phe	FHQ17_RS00705		L-carnitine dehydrogenase
NZ_CP040883	156400	snp	G	A	A:217 G:0	CDS	+	444/966	148/321	synonymous_variant c.444G>A p.Val148Val	FHQ17_RS00705		L-carnitine dehydrogenase
NZ_CP040883	156463	snp	T	C	C:199 T:0	CDS	+	507/966	169/321	synonymous_variant c.507T>C p.Gly169Gly	FHQ17_RS00705		L-carnitine dehydrogenase
NZ_CP040883	156562	snp	T	C	C:168 T:0	CDS	+	606/966	202/321	synonymous_variant c.606T>C p.Gly202Gly	FHQ17_RS00705		L-carnitine dehydrogenase
NZ_CP040883	156643	snp	G	A	A:164 G:0	CDS	+	687/966	229/321	synonymous_variant c.687G>A p.Thr229Thr	FHQ17_RS00705		L-carnitine dehydrogenase
NZ_CP040883	156697	snp	G	T	T:173 G:0	CDS	+	741/966	247/321	synonymous_variant c.741G>T p.Gly247Gly	FHQ17_RS00705		L-carnitine dehydrogenase
NZ_CP040883	156704	complex	TTA	CTC	CTC:159 TTA:0	CDS	+	748/966	250/321	synonymous_variant c.748_750delTTAinsCTC p.251	FHQ17_RS00705		L-carnitine dehydrogenase
NZ_CP040883	156752	snp	C	T	T:177 C:0	CDS	+	796/966	266/321	synonymous_variant c.796C>T p.Leu266Leu	FHQ17_RS00705		L-carnitine dehydrogenase
NZ_CP040883	156771	snp	G	A	A:189 G:0	CDS	+	815/966	272/321	missense_variant c.815G>A p.Ser272Asn	FHQ17_RS00705		L-carnitine dehydrogenase
NZ_CP040883	156913	snp	A	G	G:212 A:0	CDS	+	957/966	319/321	synonymous_variant c.957A>G p.Glu319Glu	FHQ17_RS00705		L-carnitine dehydrogenase
NZ_CP040883	156972	snp	T	C	C:195 T:1	CDS	+	54/489	18/162	synonymous_variant c.54T>C p.Asp18Asp	FHQ17_RS00710		thioesterase family protein
NZ_CP040883	157060	snp	A	G	G:202 A:0	CDS	+	142/489	48/162	missense_variant c.142A>G p.Asn48Asp	FHQ17_RS00710		thioesterase family protein
NZ_CP040883	157077	snp	T	C	C:204 T:0	CDS	+	159/489	53/162	synonymous_variant c.159T>C p.Tyr53Tyr	FHQ17_RS00710		thioesterase family protein
NZ_CP040883	157158	snp	A	G	G:193 A:0	CDS	+	240/489	80/162	synonymous_variant c.240A>G p.Val80Val	FHQ17_RS00710		thioesterase family protein
NZ_CP040883	157168	snp	A	G	G:198 A:0	CDS	+	250/489	84/162	missense_variant c.250A>G p.Asn84Asp	FHQ17_RS00710		thioesterase family protein
NZ_CP040883	157194	snp	A	T	T:182 A:0	CDS	+	276/489	92/162	synonymous_variant c.276A>T p.Val92Val	FHQ17_RS00710		thioesterase family protein
NZ_CP040883	157287	snp	C	A	A:174 C:0	CDS	+	369/489	123/162	synonymous_variant c.369C>A p.Ala123Ala	FHQ17_RS00710		thioesterase family protein
NZ_CP040883	157314	snp	T	C	C:170 T:0	CDS	+	396/489	132/162	synonymous_variant c.396T>C p.Ile132Ile	FHQ17_RS00710		thioesterase family protein
NZ_CP040883	157319	mnp	AC	GT	GT:169 AC:0	CDS	+	401/489	134/162	missense_variant c.401_402delACinsGT p.His134Arg	FHQ17_RS00710		thioesterase family protein
NZ_CP040883	157332	complex	TGAG	AGAA	AGAA:179 TGAG:0	CDS	+	414/489	138/162	synonymous_variant c.414_417delTGAGinsAGAA p.140	FHQ17_RS00710		thioesterase family protein
NZ_CP040883	157346	snp	T	C	C:214 T:0	CDS	+	428/489	143/162	missense_variant c.428T>C p.Met143Thr	FHQ17_RS00710		thioesterase family protein
NZ_CP040883	157374	snp	T	C	C:211 T:0	CDS	+	456/489	152/162	synonymous_variant c.456T>C p.Ile152Ile	FHQ17_RS00710		thioesterase family protein
NZ_CP040883	157398	snp	C	G	G:208 C:0	CDS	+	480/489	160/162	missense_variant c.480C>G p.Ser160Arg	FHQ17_RS00710		thioesterase family protein
NZ_CP040883	157991	snp	T	C	C:189 T:0	CDS	+	450/1188	150/395	synonymous_variant c.450T>C p.Leu150Leu	FHQ17_RS00715		betaine/proline/choline family ABC transporter ATP-binding protein
NZ_CP040883	158060	complex	GTTG	ATTA	ATTA:173 GTTG:0	CDS	+	519/1188	173/395	synonymous_variant c.519_522delGTTGinsATTA p.175	FHQ17_RS00715		betaine/proline/choline family ABC transporter ATP-binding protein
NZ_CP040883	158184	snp	G	A	A:211 G:0	CDS	+	643/1188	215/395	missense_variant c.643G>A p.Val215Ile	FHQ17_RS00715		betaine/proline/choline family ABC transporter ATP-binding protein
NZ_CP040883	158239	snp	A	G	G:176 A:0	CDS	+	698/1188	233/395	missense_variant c.698A>G p.Lys233Arg	FHQ17_RS00715		betaine/proline/choline family ABC transporter ATP-binding protein
NZ_CP040883	158480	snp	A	G	G:193 A:0	CDS	+	939/1188	313/395	synonymous_variant c.939A>G p.Thr313Thr	FHQ17_RS00715		betaine/proline/choline family ABC transporter ATP-binding protein
NZ_CP040883	158612	snp	T	C	C:195 T:0	CDS	+	1071/1188	357/395	synonymous_variant c.1071T>C p.Thr357Thr	FHQ17_RS00715		betaine/proline/choline family ABC transporter ATP-binding protein
NZ_CP040883	158668	snp	A	G	G:200 A:0	CDS	+	1127/1188	376/395	missense_variant c.1127A>G p.Asp376Gly	FHQ17_RS00715		betaine/proline/choline family ABC transporter ATP-binding protein
NZ_CP040883	158705	snp	A	G	G:194 A:0	CDS	+	1164/1188	388/395	synonymous_variant c.1164A>G p.Glu388Glu	FHQ17_RS00715		betaine/proline/choline family ABC transporter ATP-binding protein
NZ_CP040883	158818	complex	TATC	GATT	GATT:160 TATC:0	CDS	+	93/636	31/211	missense_variant c.93_96delTATCinsGATT p.Ile31Met	FHQ17_RS00720		ABC transporter permease
NZ_CP040883	158857	snp	A	G	G:162 A:0	CDS	+	132/636	44/211	synonymous_variant c.132A>G p.Lys44Lys	FHQ17_RS00720		ABC transporter permease
NZ_CP040883	158950	snp	C	T	T:159 C:0	CDS	+	225/636	75/211	synonymous_variant c.225C>T p.Gly75Gly	FHQ17_RS00720		ABC transporter permease
NZ_CP040883	159103	complex	TGAA	GGAG	GGAG:173 TGAA:0	CDS	+	378/636	126/211	synonymous_variant c.378_381delTGAAinsGGAG p.128	FHQ17_RS00720		ABC transporter permease
NZ_CP040883	159145	snp	A	G	G:206 A:0	CDS	+	420/636	140/211	synonymous_variant c.420A>G p.Arg140Arg	FHQ17_RS00720		ABC transporter permease
NZ_CP040883	159154	snp	G	T	T:193 G:0	CDS	+	429/636	143/211	synonymous_variant c.429G>T p.Ser143Ser	FHQ17_RS00720		ABC transporter permease
NZ_CP040883	159160	complex	TGTC	CGTT	CGTT:189 TGTC:0	CDS	+	435/636	145/211	synonymous_variant c.435_438delTGTCinsCGTT p.147	FHQ17_RS00720		ABC transporter permease
NZ_CP040883	159403	snp	G	A	A:197 G:0	CDS	+	24/960	8/319	synonymous_variant c.24G>A p.Leu8Leu	FHQ17_RS00725		osmoprotectant ABC transporter substrate-binding protein
NZ_CP040883	159451	snp	T	C	C:179 T:0	CDS	+	72/960	24/319	synonymous_variant c.72T>C p.Pro24Pro	FHQ17_RS00725		osmoprotectant ABC transporter substrate-binding protein
NZ_CP040883	159733	snp	A	T	T:167 A:0	CDS	+	354/960	118/319	synonymous_variant c.354A>T p.Thr118Thr	FHQ17_RS00725		osmoprotectant ABC transporter substrate-binding protein
NZ_CP040883	159742	snp	A	G	G:177 A:0	CDS	+	363/960	121/319	synonymous_variant c.363A>G p.Gly121Gly	FHQ17_RS00725		osmoprotectant ABC transporter substrate-binding protein
NZ_CP040883	159778	snp	G	A	A:208 G:0	CDS	+	399/960	133/319	synonymous_variant c.399G>A p.Ser133Ser	FHQ17_RS00725		osmoprotectant ABC transporter substrate-binding protein
NZ_CP040883	159787	snp	C	T	T:211 C:0	CDS	+	408/960	136/319	synonymous_variant c.408C>T p.Phe136Phe	FHQ17_RS00725		osmoprotectant ABC transporter substrate-binding protein
NZ_CP040883	159796	snp	G	A	A:203 G:0	CDS	+	417/960	139/319	synonymous_variant c.417G>A p.Thr139Thr	FHQ17_RS00725		osmoprotectant ABC transporter substrate-binding protein
NZ_CP040883	159811	snp	G	A	A:184 G:0	CDS	+	432/960	144/319	synonymous_variant c.432G>A p.Val144Val	FHQ17_RS00725		osmoprotectant ABC transporter substrate-binding protein
NZ_CP040883	159820	snp	A	G	G:177 A:0	CDS	+	441/960	147/319	synonymous_variant c.441A>G p.Glu147Glu	FHQ17_RS00725		osmoprotectant ABC transporter substrate-binding protein
NZ_CP040883	159829	snp	A	G	G:179 A:2	CDS	+	450/960	150/319	synonymous_variant c.450A>G p.Lys150Lys	FHQ17_RS00725		osmoprotectant ABC transporter substrate-binding protein
NZ_CP040883	159859	snp	G	A	A:187 G:0	CDS	+	480/960	160/319	synonymous_variant c.480G>A p.Leu160Leu	FHQ17_RS00725		osmoprotectant ABC transporter substrate-binding protein
NZ_CP040883	159865	snp	A	G	G:187 A:0	CDS	+	486/960	162/319	synonymous_variant c.486A>G p.Lys162Lys	FHQ17_RS00725		osmoprotectant ABC transporter substrate-binding protein
NZ_CP040883	159871	snp	G	T	T:190 G:0	CDS	+	492/960	164/319	synonymous_variant c.492G>T p.Ala164Ala	FHQ17_RS00725		osmoprotectant ABC transporter substrate-binding protein
NZ_CP040883	159913	snp	C	T	T:200 C:0	CDS	+	534/960	178/319	synonymous_variant c.534C>T p.Arg178Arg	FHQ17_RS00725		osmoprotectant ABC transporter substrate-binding protein
NZ_CP040883	159952	snp	T	C	C:190 T:0	CDS	+	573/960	191/319	synonymous_variant c.573T>C p.Gly191Gly	FHQ17_RS00725		osmoprotectant ABC transporter substrate-binding protein
NZ_CP040883	159958	complex	CTTT	TTTC	TTTC:178 CTTT:0	CDS	+	579/960	193/319	synonymous_variant c.579_582delCTTTinsTTTC p.195	FHQ17_RS00725		osmoprotectant ABC transporter substrate-binding protein
NZ_CP040883	159967	complex	TGTG	GGTA	GGTA:175 TGTG:0	CDS	+	588/960	196/319	synonymous_variant c.588_591delTGTGinsGGTA p.198	FHQ17_RS00725		osmoprotectant ABC transporter substrate-binding protein
NZ_CP040883	159976	snp	C	T	T:192 C:0	CDS	+	597/960	199/319	synonymous_variant c.597C>T p.Pro199Pro	FHQ17_RS00725		osmoprotectant ABC transporter substrate-binding protein
NZ_CP040883	159988	complex	CCTGGTTTAC	TCTTGTCTAT	TCTTGTCTAT:165 CCTGGTTTAC:0	CDS	+	609/960	203/319	synonymous_variant c.609_618delCCTGGTTTACinsTCTTGTCTAT p.207	FHQ17_RS00725		osmoprotectant ABC transporter substrate-binding protein
NZ_CP040883	160006	snp	T	G	G:198 T:0	CDS	+	627/960	209/319	synonymous_variant c.627T>G p.Leu209Leu	FHQ17_RS00725		osmoprotectant ABC transporter substrate-binding protein
NZ_CP040883	160027	complex	AGCA	TGCC	TGCC:202 AGCA:0	CDS	+	648/960	216/319	synonymous_variant c.648_651delAGCAinsTGCC p.218	FHQ17_RS00725		osmoprotectant ABC transporter substrate-binding protein
NZ_CP040883	160051	snp	G	A	A:200 G:0	CDS	+	672/960	224/319	synonymous_variant c.672G>A p.Gly224Gly	FHQ17_RS00725		osmoprotectant ABC transporter substrate-binding protein
NZ_CP040883	160066	snp	C	T	T:202 C:0	CDS	+	687/960	229/319	synonymous_variant c.687C>T p.Tyr229Tyr	FHQ17_RS00725		osmoprotectant ABC transporter substrate-binding protein
NZ_CP040883	160082	snp	G	A	A:186 G:0	CDS	+	703/960	235/319	missense_variant c.703G>A p.Glu235Lys	FHQ17_RS00725		osmoprotectant ABC transporter substrate-binding protein
NZ_CP040883	160243	snp	A	G	G:231 A:0	CDS	+	864/960	288/319	synonymous_variant c.864A>G p.Gly288Gly	FHQ17_RS00725		osmoprotectant ABC transporter substrate-binding protein
NZ_CP040883	160380	snp	C	T	T:232 C:0	CDS	+	39/648	13/215	synonymous_variant c.39C>T p.Tyr13Tyr	FHQ17_RS00730		ABC transporter permease
NZ_CP040883	160492	snp	A	C	C:244 A:0	CDS	+	151/648	51/215	synonymous_variant c.151A>C p.Arg51Arg	FHQ17_RS00730		ABC transporter permease
NZ_CP040883	160515	snp	G	T	T:246 G:1	CDS	+	174/648	58/215	synonymous_variant c.174G>T p.Val58Val	FHQ17_RS00730		ABC transporter permease
NZ_CP040883	160521	snp	T	C	C:231 T:0	CDS	+	180/648	60/215	synonymous_variant c.180T>C p.Ile60Ile	FHQ17_RS00730		ABC transporter permease
NZ_CP040883	160527	snp	C	T	T:222 C:0	CDS	+	186/648	62/215	synonymous_variant c.186C>T p.Ile62Ile	FHQ17_RS00730		ABC transporter permease
NZ_CP040883	160593	snp	C	T	T:203 C:0	CDS	+	252/648	84/215	synonymous_variant c.252C>T p.Leu84Leu	FHQ17_RS00730		ABC transporter permease
NZ_CP040883	160839	snp	G	A	A:165 G:0	CDS	+	498/648	166/215	synonymous_variant c.498G>A p.Ala166Ala	FHQ17_RS00730		ABC transporter permease
NZ_CP040883	160896	snp	C	T	T:197 C:0	CDS	+	555/648	185/215	synonymous_variant c.555C>T p.Phe185Phe	FHQ17_RS00730		ABC transporter permease
NZ_CP040883	160911	snp	A	C	C:208 A:0	CDS	+	570/648	190/215	synonymous_variant c.570A>C p.Ala190Ala	FHQ17_RS00730		ABC transporter permease
NZ_CP040883	161910	snp	G	A	A:224 G:0
NZ_CP040883	162278	snp	C	T	T:199 C:0	CDS	-	1347/1557	449/518	synonymous_variant c.1347G>A p.Thr449Thr	FHQ17_RS00740		YfcC family protein
NZ_CP040883	162332	complex	TGATGGT	GGACGGC	GGACGGC:183 TGATGGT:0	CDS	-	1293/1557	429/518	synonymous_variant c.1287_1293delACCATCAinsGCCGTCC p.432	FHQ17_RS00740		YfcC family protein
NZ_CP040883	162371	complex	TAACACG	CAGAACA	CAGAACA:158 TAACACG:0	CDS	-	1254/1557	416/518	synonymous_variant c.1248_1254delCGTGTTAinsTGTTCTG p.419	FHQ17_RS00740		YfcC family protein
NZ_CP040883	162383	snp	G	A	A:170 G:0	CDS	-	1242/1557	414/518	synonymous_variant c.1242C>T p.Phe414Phe	FHQ17_RS00740		YfcC family protein
NZ_CP040883	162467	complex	ATTA	GTTG	GTTG:191 ATTA:0	CDS	-	1158/1557	385/518	synonymous_variant c.1155_1158delTAATinsCAAC p.387	FHQ17_RS00740		YfcC family protein
NZ_CP040883	162560	snp	C	A	A:177 C:0	CDS	-	1065/1557	355/518	synonymous_variant c.1065G>T p.Gly355Gly	FHQ17_RS00740		YfcC family protein
NZ_CP040883	162568	snp	T	G	G:190 T:0	CDS	-	1057/1557	353/518	missense_variant c.1057A>C p.Lys353Gln	FHQ17_RS00740		YfcC family protein
NZ_CP040883	162584	snp	G	A	A:174 G:0	CDS	-	1041/1557	347/518	synonymous_variant c.1041C>T p.Phe347Phe	FHQ17_RS00740		YfcC family protein
NZ_CP040883	162595	snp	T	C	C:178 T:0	CDS	-	1030/1557	344/518	missense_variant c.1030A>G p.Ile344Val	FHQ17_RS00740		YfcC family protein
NZ_CP040883	162608	snp	T	C	C:183 T:0	CDS	-	1017/1557	339/518	synonymous_variant c.1017A>G p.Leu339Leu	FHQ17_RS00740		YfcC family protein
NZ_CP040883	162682	snp	A	G	G:176 A:0	CDS	-	943/1557	315/518	synonymous_variant c.943T>C p.Leu315Leu	FHQ17_RS00740		YfcC family protein
NZ_CP040883	162743	snp	T	G	G:193 T:0	CDS	-	882/1557	294/518	synonymous_variant c.882A>C p.Leu294Leu	FHQ17_RS00740		YfcC family protein
NZ_CP040883	162755	snp	T	C	C:193 T:0	CDS	-	870/1557	290/518	synonymous_variant c.870A>G p.Gln290Gln	FHQ17_RS00740		YfcC family protein
NZ_CP040883	162833	snp	C	T	T:213 C:0	CDS	-	792/1557	264/518	synonymous_variant c.792G>A p.Leu264Leu	FHQ17_RS00740		YfcC family protein
NZ_CP040883	163040	snp	G	A	A:162 G:0	CDS	-	585/1557	195/518	synonymous_variant c.585C>T p.Leu195Leu	FHQ17_RS00740		YfcC family protein
NZ_CP040883	163277	snp	A	G	G:182 A:0	CDS	-	348/1557	116/518	synonymous_variant c.348T>C p.Thr116Thr	FHQ17_RS00740		YfcC family protein
NZ_CP040883	171229	snp	G	A	A:252 G:0	CDS	+	573/963	191/320	synonymous_variant c.573G>A p.Val191Val	FHQ17_RS00780	dhaK	dihydroxyacetone kinase subunit DhaK
NZ_CP040883	171409	snp	T	C	C:238 T:0	CDS	+	753/963	251/320	synonymous_variant c.753T>C p.Asn251Asn	FHQ17_RS00780	dhaK	dihydroxyacetone kinase subunit DhaK
NZ_CP040883	171489	snp	G	A	A:204 G:0	CDS	+	833/963	278/320	missense_variant c.833G>A p.Gly278Asp	FHQ17_RS00780	dhaK	dihydroxyacetone kinase subunit DhaK
NZ_CP040883	171913	snp	G	A	A:174 G:0	CDS	+	240/576	80/191	synonymous_variant c.240G>A p.Gly80Gly	FHQ17_RS00785	dhaL	dihydroxyacetone kinase subunit L
NZ_CP040883	172133	snp	G	A	A:208 G:0	CDS	+	460/576	154/191	missense_variant c.460G>A p.Asp154Asn	FHQ17_RS00785	dhaL	dihydroxyacetone kinase subunit L
NZ_CP040883	172450	snp	C	T	T:181 C:0	CDS	+	198/375	66/124	synonymous_variant c.198C>T p.Ile66Ile	FHQ17_RS00790		PTS-dependent dihydroxyacetone kinase phosphotransferase subunit DhaM
NZ_CP040883	172462	snp	T	C	C:182 T:0	CDS	+	210/375	70/124	synonymous_variant c.210T>C p.Gly70Gly	FHQ17_RS00790		PTS-dependent dihydroxyacetone kinase phosphotransferase subunit DhaM
NZ_CP040883	174511	complex	CTG	TTA	TTA:16 CTG:0	CDS	+	25/249	9/82	synonymous_variant c.25_27delCTGinsTTA p.10	FHQ17_RS00800		hypothetical protein
NZ_CP040883	174532	snp	G	A	A:172 G:0	CDS	+	46/249	16/82	missense_variant c.46G>A p.Val16Ile	FHQ17_RS00800		hypothetical protein
NZ_CP040883	174579	snp	A	T	T:194 A:0	CDS	+	93/249	31/82	synonymous_variant c.93A>T p.Ile31Ile	FHQ17_RS00800		hypothetical protein
NZ_CP040883	174619	snp	G	A	A:224 G:0	CDS	+	133/249	45/82	missense_variant c.133G>A p.Val45Ile	FHQ17_RS00800		hypothetical protein
NZ_CP040883	174647	snp	G	A	A:207 G:0	CDS	+	161/249	54/82	missense_variant c.161G>A p.Arg54His	FHQ17_RS00800		hypothetical protein
NZ_CP040883	174655	snp	A	C	C:194 A:0	CDS	+	169/249	57/82	missense_variant c.169A>C p.Met57Leu	FHQ17_RS00800		hypothetical protein
NZ_CP040883	174714	snp	G	T	T:204 G:0	CDS	+	228/249	76/82	missense_variant c.228G>T p.Gln76His	FHQ17_RS00800		hypothetical protein
NZ_CP040883	174795	snp	T	C	C:192 T:0
NZ_CP040883	175214	mnp	TC	CT	CT:203 TC:0
NZ_CP040883	175266	snp	G	A	A:222 G:0
NZ_CP040883	175484	snp	A	T	T:259 A:1	CDS	+	189/1419	63/472	synonymous_variant c.189A>T p.Ile63Ile	FHQ17_RS00805		DHA2 family efflux MFS transporter permease subunit
NZ_CP040883	175502	snp	C	T	T:234 C:0	CDS	+	207/1419	69/472	synonymous_variant c.207C>T p.Ala69Ala	FHQ17_RS00805		DHA2 family efflux MFS transporter permease subunit
NZ_CP040883	175563	snp	A	C	C:235 A:0	CDS	+	268/1419	90/472	missense_variant c.268A>C p.Ile90Leu	FHQ17_RS00805		DHA2 family efflux MFS transporter permease subunit
NZ_CP040883	175595	complex	GTTTACA	TTTTTCT	TTTTTCT:236 GTTTACA:0	CDS	+	300/1419	100/472	missense_variant c.300_306delGTTTACAinsTTTTTCT p.Thr102Ser	FHQ17_RS00805		DHA2 family efflux MFS transporter permease subunit
NZ_CP040883	175619	snp	T	G	G:263 T:0	CDS	+	324/1419	108/472	synonymous_variant c.324T>G p.Arg108Arg	FHQ17_RS00805		DHA2 family efflux MFS transporter permease subunit
NZ_CP040883	175679	complex	ACTG	GTTA	GTTA:206 ACTG:0	CDS	+	384/1419	128/472	synonymous_variant c.384_387delACTGinsGTTA p.130	FHQ17_RS00805		DHA2 family efflux MFS transporter permease subunit
NZ_CP040883	175718	snp	G	A	A:225 G:0	CDS	+	423/1419	141/472	synonymous_variant c.423G>A p.Leu141Leu	FHQ17_RS00805		DHA2 family efflux MFS transporter permease subunit
NZ_CP040883	175724	snp	G	T	T:202 G:0	CDS	+	429/1419	143/472	synonymous_variant c.429G>T p.Gly143Gly	FHQ17_RS00805		DHA2 family efflux MFS transporter permease subunit
NZ_CP040883	175742	snp	G	A	A:195 G:0	CDS	+	447/1419	149/472	synonymous_variant c.447G>A p.Ala149Ala	FHQ17_RS00805		DHA2 family efflux MFS transporter permease subunit
NZ_CP040883	175748	snp	A	T	T:206 A:0	CDS	+	453/1419	151/472	synonymous_variant c.453A>T p.Ala151Ala	FHQ17_RS00805		DHA2 family efflux MFS transporter permease subunit
NZ_CP040883	175754	snp	A	T	T:201 A:0	CDS	+	459/1419	153/472	synonymous_variant c.459A>T p.Gly153Gly	FHQ17_RS00805		DHA2 family efflux MFS transporter permease subunit
NZ_CP040883	176261	snp	G	A	A:226 G:0	CDS	+	966/1419	322/472	synonymous_variant c.966G>A p.Gly322Gly	FHQ17_RS00805		DHA2 family efflux MFS transporter permease subunit
NZ_CP040883	176678	snp	T	C	C:172 T:0	CDS	+	1383/1419	461/472	synonymous_variant c.1383T>C p.Ile461Ile	FHQ17_RS00805		DHA2 family efflux MFS transporter permease subunit
NZ_CP040883	177365	ins	CTTTTTTTATTTG	CTTTTTTTTATTTG	CTTTTTTTTATTTG:151 CTTTTTTTATTTG:4	CDS	+	138/1242	46/413	frameshift_variant c.137dupT p.Leu46fs	FHQ17_RS00815		MFS transporter
NZ_CP040883	191300	snp	A	G	G:209 A:0	CDS	+	499/1704	167/567	missense_variant c.499A>G p.Ile167Val	FHQ17_RS00840		ABC-ATPase domain-containing protein
NZ_CP040883	193416	del	CTTTTTTTAGA	CTTTTTTAGA	CTTTTTTAGA:213 CTTTTTTTAGA:0	CDS	+	192/903	64/300	frameshift_variant c.192delT p.Phe64fs	FHQ17_RS00850	rarD	EamA family transporter RarD
NZ_CP040883	194434	snp	G	A	A:188 G:1	CDS	-	720/912	240/303	synonymous_variant c.720C>T p.Thr240Thr	FHQ17_RS00855		ABC transporter substrate-binding protein
NZ_CP040883	194497	complex	TGTT	GGCC	GGCC:165 TGTT:0	CDS	-	657/912	218/303	missense_variant c.654_657delAACAinsGGCC p.Thr219Ala	FHQ17_RS00855		ABC transporter substrate-binding protein
NZ_CP040883	194511	complex	TTTTTAGG	CTTTCAGA	CTTTCAGA:163 TTTTTAGG:0	CDS	-	643/912	212/303	missense_variant c.636_643delCCTAAAAAinsTCTGAAAG p.Ile215Val	FHQ17_RS00855		ABC transporter substrate-binding protein
NZ_CP040883	194527	snp	G	A	A:170 G:0	CDS	-	627/912	209/303	synonymous_variant c.627C>T p.Leu209Leu	FHQ17_RS00855		ABC transporter substrate-binding protein
NZ_CP040883	194533	snp	A	G	G:165 A:0	CDS	-	621/912	207/303	synonymous_variant c.621T>C p.Val207Val	FHQ17_RS00855		ABC transporter substrate-binding protein
NZ_CP040883	194563	snp	T	A	A:192 T:0	CDS	-	591/912	197/303	synonymous_variant c.591A>T p.Thr197Thr	FHQ17_RS00855		ABC transporter substrate-binding protein
NZ_CP040883	194725	snp	A	G	G:170 A:0	CDS	-	429/912	143/303	synonymous_variant c.429T>C p.Ser143Ser	FHQ17_RS00855		ABC transporter substrate-binding protein
NZ_CP040883	194752	snp	T	C	C:163 T:0	CDS	-	402/912	134/303	synonymous_variant c.402A>G p.Glu134Glu	FHQ17_RS00855		ABC transporter substrate-binding protein
NZ_CP040883	194757	complex	CAA	TAT	TAT:183 CAA:0	CDS	-	397/912	132/303	missense_variant c.395_397delTTGinsATA p.PheGlu132TyrLys	FHQ17_RS00855		ABC transporter substrate-binding protein
NZ_CP040883	194764	snp	A	G	G:164 A:0	CDS	-	390/912	130/303	synonymous_variant c.390T>C p.Gly130Gly	FHQ17_RS00855		ABC transporter substrate-binding protein
NZ_CP040883	194773	snp	A	T	T:155 A:0	CDS	-	381/912	127/303	synonymous_variant c.381T>A p.Ala127Ala	FHQ17_RS00855		ABC transporter substrate-binding protein
NZ_CP040883	194797	snp	A	G	G:163 A:0	CDS	-	357/912	119/303	synonymous_variant c.357T>C p.Ala119Ala	FHQ17_RS00855		ABC transporter substrate-binding protein
NZ_CP040883	194821	complex	ACCG	GCCA	GCCA:177 ACCG:0	CDS	-	333/912	110/303	synonymous_variant c.330_333delCGGTinsTGGC p.112	FHQ17_RS00855		ABC transporter substrate-binding protein
NZ_CP040883	194899	snp	A	G	G:181 A:0	CDS	-	255/912	85/303	synonymous_variant c.255T>C p.Asn85Asn	FHQ17_RS00855		ABC transporter substrate-binding protein
NZ_CP040883	194932	snp	T	G	G:191 T:0	CDS	-	222/912	74/303	missense_variant c.222A>C p.Lys74Asn	FHQ17_RS00855		ABC transporter substrate-binding protein
NZ_CP040883	195101	snp	G	A	A:197 G:0	CDS	-	53/912	18/303	missense_variant c.53C>T p.Pro18Leu	FHQ17_RS00855		ABC transporter substrate-binding protein
NZ_CP040883	195236	snp	T	C	C:180 T:0	regulatory	-			intragenic_variant n.195236T>C
NZ_CP040883	195355	complex	CA	TG	TG:180 CA:0
NZ_CP040883	195428	del	TACAATATATCA	TA	TA:153 TACAATATATCA:0
NZ_CP040883	195480	snp	A	T	T:192 A:0
NZ_CP040883	195526	snp	C	A	A:197 C:0	CDS	-	1374/1419	458/472	missense_variant c.1374G>T p.Trp458Cys	FHQ17_RS00860		anion permease
NZ_CP040883	195610	snp	A	G	G:201 A:0	CDS	-	1290/1419	430/472	synonymous_variant c.1290T>C p.Pro430Pro	FHQ17_RS00860		anion permease
NZ_CP040883	195937	snp	G	T	T:202 G:0	CDS	-	963/1419	321/472	synonymous_variant c.963C>A p.Gly321Gly	FHQ17_RS00860		anion permease
NZ_CP040883	195984	snp	G	A	A:207 G:0	CDS	-	916/1419	306/472	synonymous_variant c.916C>T p.Leu306Leu	FHQ17_RS00860		anion permease
NZ_CP040883	196074	mnp	CA	TG	TG:175 CA:0	CDS	-	826/1419	275/472	missense_variant c.825_826delTGinsCA p.Val276Ile	FHQ17_RS00860		anion permease
NZ_CP040883	196168	snp	A	T	T:219 A:0	CDS	-	732/1419	244/472	synonymous_variant c.732T>A p.Pro244Pro	FHQ17_RS00860		anion permease
NZ_CP040883	196210	snp	A	G	G:210 A:0	CDS	-	690/1419	230/472	synonymous_variant c.690T>C p.Ser230Ser	FHQ17_RS00860		anion permease
NZ_CP040883	196294	snp	C	T	T:212 C:0	CDS	-	606/1419	202/472	synonymous_variant c.606G>A p.Ala202Ala	FHQ17_RS00860		anion permease
NZ_CP040883	196494	snp	C	A	A:187 C:0	CDS	-	406/1419	136/472	missense_variant c.406G>T p.Ala136Ser	FHQ17_RS00860		anion permease
NZ_CP040883	196504	snp	G	A	A:218 G:0	CDS	-	396/1419	132/472	synonymous_variant c.396C>T p.Asp132Asp	FHQ17_RS00860		anion permease
NZ_CP040883	197598	snp	C	T	T:200 C:0	CDS	+	375/1353	125/450	synonymous_variant c.375C>T p.Asn125Asn	FHQ17_RS00865	lpdA	dihydrolipoyl dehydrogenase
NZ_CP040883	197796	snp	G	A	A:176 G:0	CDS	+	573/1353	191/450	synonymous_variant c.573G>A p.Gly191Gly	FHQ17_RS00865	lpdA	dihydrolipoyl dehydrogenase
NZ_CP040883	197928	snp	A	T	T:183 A:0	CDS	+	705/1353	235/450	synonymous_variant c.705A>T p.Val235Val	FHQ17_RS00865	lpdA	dihydrolipoyl dehydrogenase
NZ_CP040883	198150	snp	G	A	A:172 G:0	CDS	+	927/1353	309/450	synonymous_variant c.927G>A p.Ala309Ala	FHQ17_RS00865	lpdA	dihydrolipoyl dehydrogenase
NZ_CP040883	198240	snp	T	G	G:171 T:0	CDS	+	1017/1353	339/450	synonymous_variant c.1017T>G p.Leu339Leu	FHQ17_RS00865	lpdA	dihydrolipoyl dehydrogenase
NZ_CP040883	198269	snp	A	C	C:159 A:0	CDS	+	1046/1353	349/450	missense_variant c.1046A>C p.Glu349Ala	FHQ17_RS00865	lpdA	dihydrolipoyl dehydrogenase
NZ_CP040883	198492	snp	A	T	T:202 A:0	CDS	+	1269/1353	423/450	synonymous_variant c.1269A>T p.Ser423Ser	FHQ17_RS00865	lpdA	dihydrolipoyl dehydrogenase
NZ_CP040883	198824	snp	T	G	G:204 T:0	CDS	+	207/954	69/317	synonymous_variant c.207T>G p.Gly69Gly	FHQ17_RS00870		thiamine pyrophosphate-dependent dehydrogenase E1 component subunit alpha
NZ_CP040883	199157	snp	A	T	T:188 A:0	CDS	+	540/954	180/317	synonymous_variant c.540A>T p.Thr180Thr	FHQ17_RS00870		thiamine pyrophosphate-dependent dehydrogenase E1 component subunit alpha
NZ_CP040883	199248	snp	A	G	G:160 A:0	CDS	+	631/954	211/317	missense_variant c.631A>G p.Met211Val	FHQ17_RS00870		thiamine pyrophosphate-dependent dehydrogenase E1 component subunit alpha
NZ_CP040883	200334	snp	A	G	G:181 A:0	CDS	+	693/1041	231/346	synonymous_variant c.693A>G p.Ala231Ala	FHQ17_RS00875		alpha-ketoacid dehydrogenase subunit beta
NZ_CP040883	202558	ins	ATTTTTTAC	ATTTTTTTAC	ATTTTTTTAC:168 ATTTTTTAC:0
NZ_CP040883	202596	snp	G	A	A:213 G:0
NZ_CP040883	202611	snp	A	G	G:202 A:0
NZ_CP040883	202629	snp	T	C	C:189 T:0
NZ_CP040883	202670	snp	A	G	G:190 A:0	CDS	+	15/513	5/170	synonymous_variant c.15A>G p.Ala5Ala	FHQ17_RS00890		hypothetical protein
NZ_CP040883	202707	snp	G	A	A:185 G:1	CDS	+	52/513	18/170	missense_variant c.52G>A p.Val18Ile	FHQ17_RS00890		hypothetical protein
NZ_CP040883	203051	snp	G	A	A:268 G:0	CDS	+	396/513	132/170	synonymous_variant c.396G>A p.Pro132Pro	FHQ17_RS00890		hypothetical protein
NZ_CP040883	203114	snp	A	G	G:213 A:0	CDS	+	459/513	153/170	synonymous_variant c.459A>G p.Gly153Gly	FHQ17_RS00890		hypothetical protein
NZ_CP040883	203939	snp	G	A	A:174 G:0	CDS	-	987/1593	329/530	synonymous_variant c.987C>T p.Ser329Ser	FHQ17_RS00895		BCCT family transporter
NZ_CP040883	204356	snp	G	A	A:183 G:0	CDS	-	570/1593	190/530	synonymous_variant c.570C>T p.Asn190Asn	FHQ17_RS00895		BCCT family transporter
NZ_CP040883	204679	snp	C	T	T:228 C:0	CDS	-	247/1593	83/530	missense_variant c.247G>A p.Glu83Lys	FHQ17_RS00895		BCCT family transporter
NZ_CP040883	204751	snp	C	T	T:247 C:0	CDS	-	175/1593	59/530	missense_variant c.175G>A p.Val59Ile	FHQ17_RS00895		BCCT family transporter
NZ_CP040883	204796	snp	G	A	A:226 G:0	CDS	-	130/1593	44/530	missense_variant c.130C>T p.Arg44Trp	FHQ17_RS00895		BCCT family transporter
NZ_CP040883	204896	snp	C	A	A:237 C:0	CDS	-	30/1593	10/530	synonymous_variant c.30G>T p.Thr10Thr	FHQ17_RS00895		BCCT family transporter
NZ_CP040883	204958	snp	A	C	C:250 A:0
NZ_CP040883	205019	snp	T	A	A:248 T:0
NZ_CP040883	205141	snp	A	G	G:192 A:1	CDS	+	36/561	12/186	synonymous_variant c.36A>G p.Thr12Thr	FHQ17_RS00900		hypothetical protein
NZ_CP040883	206373	snp	T	A	A:176 T:0
NZ_CP040883	207420	snp	T	C	C:197 T:0	CDS	-	75/963	25/320	synonymous_variant c.75A>G p.Leu25Leu	FHQ17_RS00910		rhodanese-related sulfurtransferase
NZ_CP040883	207557	complex	AA	ATT	ATT:214 AA:0
NZ_CP040883	207587	snp	T	C	C:230 T:0
NZ_CP040883	207643	snp	G	T	T:187 G:0
NZ_CP040883	207666	complex	GATTGT	GGTGG	GGTGG:184 GATTGT:0
NZ_CP040883	207698	snp	T	C	C:227 T:0
NZ_CP040883	207727	snp	T	A	A:223 T:0
NZ_CP040883	207798	snp	T	A	A:232 T:0	CDS	+	22/978	8/325	missense_variant c.22T>A p.Ser8Thr	FHQ17_RS00915		SMP-30/gluconolactonase/LRE family protein
NZ_CP040883	208223	snp	T	G	G:182 T:0	CDS	+	447/978	149/325	synonymous_variant c.447T>G p.Thr149Thr	FHQ17_RS00915		SMP-30/gluconolactonase/LRE family protein
NZ_CP040883	208407	snp	G	A	A:197 G:0	CDS	+	631/978	211/325	missense_variant c.631G>A p.Asp211Asn	FHQ17_RS00915		SMP-30/gluconolactonase/LRE family protein
NZ_CP040883	208420	snp	T	C	C:200 T:0	CDS	+	644/978	215/325	missense_variant c.644T>C p.Ile215Thr	FHQ17_RS00915		SMP-30/gluconolactonase/LRE family protein
NZ_CP040883	209158	snp	T	C	C:226 T:0	CDS	-	372/516	124/171	synonymous_variant c.372A>G p.Gln124Gln	FHQ17_RS00920		YceI family protein
NZ_CP040883	209632	snp	T	A	A:190 T:0
NZ_CP040883	209637	snp	C	G	G:184 C:0
NZ_CP040883	209644	complex	ACCCAT	AAC	AAC:165 ACCCAT:0
NZ_CP040883	209679	snp	G	T	T:188 G:0
NZ_CP040883	209722	snp	G	A	A:206 G:0
NZ_CP040883	209730	snp	C	G	G:211 C:0
NZ_CP040883	209883	snp	C	A	A:208 C:0
NZ_CP040883	209969	mnp	GG	AA	AA:215 GG:0
NZ_CP040883	210404	ins	ATTTTTATATA	ATTTTTTATATA	ATTTTTTATATA:214 ATTTTTATATA:0
NZ_CP040883	210473	snp	T	C	C:209 T:0
NZ_CP040883	210495	snp	C	T	T:211 C:0
NZ_CP040883	210532	snp	C	A	A:212 C:0
NZ_CP040883	210847	complex	ATGGG	GTGGA	GTGGA:171 ATGGG:0	CDS	-	1399/1497	465/498	missense_variant c.1395_1399delCCCATinsTCCAC p.Ser467Pro	FHQ17_RS00925	mqo	malate dehydrogenase (quinone)
NZ_CP040883	211319	snp	A	T	T:175 A:0	CDS	-	927/1497	309/498	missense_variant c.927T>A p.Asp309Glu	FHQ17_RS00925	mqo	malate dehydrogenase (quinone)
NZ_CP040883	211340	snp	A	G	G:183 A:0	CDS	-	906/1497	302/498	synonymous_variant c.906T>C p.His302His	FHQ17_RS00925	mqo	malate dehydrogenase (quinone)
NZ_CP040883	211593	snp	A	G	G:221 A:0	CDS	-	653/1497	218/498	missense_variant c.653T>C p.Ile218Thr	FHQ17_RS00925	mqo	malate dehydrogenase (quinone)
NZ_CP040883	211721	snp	G	A	A:210 G:0	CDS	-	525/1497	175/498	synonymous_variant c.525C>T p.Ile175Ile	FHQ17_RS00925	mqo	malate dehydrogenase (quinone)
NZ_CP040883	211931	snp	G	A	A:213 G:2	CDS	-	315/1497	105/498	synonymous_variant c.315C>T p.Asn105Asn	FHQ17_RS00925	mqo	malate dehydrogenase (quinone)
NZ_CP040883	212422	snp	A	G	G:191 A:0
NZ_CP040883	212436	snp	T	A	A:198 T:0
NZ_CP040883	212476	snp	T	A	A:202 T:1
NZ_CP040883	212482	snp	G	T	T:198 G:1
NZ_CP040883	212821	snp	G	A	A:203 G:0	CDS	+	225/519	75/172	synonymous_variant c.225G>A p.Gly75Gly	FHQ17_RS00930		GNAT family N-acetyltransferase
NZ_CP040883	213028	snp	C	T	T:197 C:1	CDS	+	432/519	144/172	synonymous_variant c.432C>T p.Leu144Leu	FHQ17_RS00930		GNAT family N-acetyltransferase
NZ_CP040883	213091	snp	C	T	T:205 C:0	CDS	+	495/519	165/172	synonymous_variant c.495C>T p.Asn165Asn	FHQ17_RS00930		GNAT family N-acetyltransferase
NZ_CP040883	213098	snp	G	A	A:219 G:0	CDS	+	502/519	168/172	missense_variant c.502G>A p.Ala168Thr	FHQ17_RS00930		GNAT family N-acetyltransferase
NZ_CP040883	213119	complex	CATG	TACA	TACA:185 CATG:0
NZ_CP040883	213160	snp	A	G	G:173 A:1
NZ_CP040883	213204	snp	C	T	T:117 C:0
NZ_CP040883	213219	snp	A	G	G:89 A:0
NZ_CP040883	213339	snp	T	A	A:202 T:0	CDS	-	330/408	110/135	synonymous_variant c.330A>T p.Arg110Arg	FHQ17_RS00935		YjdF family protein
NZ_CP040883	213372	snp	C	T	T:230 C:0	CDS	-	297/408	99/135	synonymous_variant c.297G>A p.Glu99Glu	FHQ17_RS00935		YjdF family protein
NZ_CP040883	213498	complex	ACCG	GCCA	GCCA:203 ACCG:0	CDS	-	171/408	56/135	synonymous_variant c.168_171delCGGTinsTGGC p.58	FHQ17_RS00935		YjdF family protein
NZ_CP040883	213621	snp	A	C	C:190 A:1	CDS	-	48/408	16/135	synonymous_variant c.48T>G p.Val16Val	FHQ17_RS00935		YjdF family protein
NZ_CP040883	213668	snp	T	C	C:183 T:0	CDS	-	1/408	1/135	initiator_codon_variant c.1A>G p.Met1?	FHQ17_RS00935		YjdF family protein
NZ_CP040883	213996	snp	A	G	G:224 A:0	CDS	-	246/411	82/136	synonymous_variant c.246T>C p.Phe82Phe	FHQ17_RS00940		Lrp/AsnC family transcriptional regulator
NZ_CP040883	214083	snp	A	G	G:191 A:0	CDS	-	159/411	53/136	synonymous_variant c.159T>C p.Asp53Asp	FHQ17_RS00940		Lrp/AsnC family transcriptional regulator
NZ_CP040883	214221	snp	T	C	C:183 T:0	CDS	-	21/411	7/136	synonymous_variant c.21A>G p.Lys7Lys	FHQ17_RS00940		Lrp/AsnC family transcriptional regulator
NZ_CP040883	214295	snp	G	A	A:215 G:0
NZ_CP040883	214305	snp	C	T	T:202 C:0
NZ_CP040883	214493	snp	G	A	A:213 G:0	CDS	+	150/417	50/138	synonymous_variant c.150G>A p.Arg50Arg	FHQ17_RS00945		hypothetical protein
NZ_CP040883	214575	snp	T	A	A:253 T:0	CDS	+	232/417	78/138	missense_variant c.232T>A p.Leu78Ile	FHQ17_RS00945		hypothetical protein
NZ_CP040883	214589	snp	A	T	T:232 A:0	CDS	+	246/417	82/138	synonymous_variant c.246A>T p.Gly82Gly	FHQ17_RS00945		hypothetical protein
NZ_CP040883	214659	complex	CTA	TTG	TTG:199 CTA:0	CDS	+	316/417	106/138	synonymous_variant c.316_318delCTAinsTTG p.107	FHQ17_RS00945		hypothetical protein
NZ_CP040883	214695	snp	A	G	G:199 A:0	CDS	+	352/417	118/138	missense_variant c.352A>G p.Ile118Val	FHQ17_RS00945		hypothetical protein
NZ_CP040883	214730	snp	C	T	T:209 C:1	CDS	+	387/417	129/138	synonymous_variant c.387C>T p.Ala129Ala	FHQ17_RS00945		hypothetical protein
NZ_CP040883	214751	snp	C	T	T:218 C:0	CDS	+	408/417	136/138	synonymous_variant c.408C>T p.Ser136Ser	FHQ17_RS00945		hypothetical protein
NZ_CP040883	214851	complex	GAACG	AGACT	AGACT:190 GAACG:0
NZ_CP040883	214864	complex	TTTC	ATTT	ATTT:244 TTTC:0
NZ_CP040883	214890	del	GAAAAATAC	GAAAATAC	GAAAATAC:220 GAAAAATAC:0
NZ_CP040883	214972	complex	GGC	AGT	AGT:204 GGC:0
NZ_CP040883	214987	complex	TGGCTTAAG	CGGCGTAAA	CGGCGTAAA:230 TGGCTTAAG:0
NZ_CP040883	215065	snp	A	G	G:256 A:0	CDS	+	69/813	23/270	synonymous_variant c.69A>G p.Lys23Lys	FHQ17_RS00950		ATP phosphoribosyltransferase regulatory subunit
NZ_CP040883	215109	snp	A	G	G:238 A:0	CDS	+	113/813	38/270	missense_variant c.113A>G p.Gln38Arg	FHQ17_RS00950		ATP phosphoribosyltransferase regulatory subunit
NZ_CP040883	215125	snp	A	G	G:230 A:1	CDS	+	129/813	43/270	synonymous_variant c.129A>G p.Glu43Glu	FHQ17_RS00950		ATP phosphoribosyltransferase regulatory subunit
NZ_CP040883	215176	snp	C	T	T:235 C:0	CDS	+	180/813	60/270	synonymous_variant c.180C>T p.Ile60Ile	FHQ17_RS00950		ATP phosphoribosyltransferase regulatory subunit
NZ_CP040883	215242	snp	T	A	A:202 T:0	CDS	+	246/813	82/270	missense_variant c.246T>A p.Phe82Leu	FHQ17_RS00950		ATP phosphoribosyltransferase regulatory subunit
NZ_CP040883	215311	snp	T	C	C:182 T:0	CDS	+	315/813	105/270	synonymous_variant c.315T>C p.Asn105Asn	FHQ17_RS00950		ATP phosphoribosyltransferase regulatory subunit
NZ_CP040883	215399	snp	A	G	G:209 A:0	CDS	+	403/813	135/270	missense_variant c.403A>G p.Ile135Val	FHQ17_RS00950		ATP phosphoribosyltransferase regulatory subunit
NZ_CP040883	215508	snp	C	A	A:200 C:0	CDS	+	512/813	171/270	missense_variant c.512C>A p.Thr171Lys	FHQ17_RS00950		ATP phosphoribosyltransferase regulatory subunit
NZ_CP040883	215590	snp	A	T	T:171 A:0	CDS	+	594/813	198/270	synonymous_variant c.594A>T p.Pro198Pro	FHQ17_RS00950		ATP phosphoribosyltransferase regulatory subunit
NZ_CP040883	215627	snp	T	G	G:177 T:0	CDS	+	631/813	211/270	missense_variant c.631T>G p.Ser211Ala	FHQ17_RS00950		ATP phosphoribosyltransferase regulatory subunit
NZ_CP040883	215738	snp	G	A	A:238 G:0	CDS	+	742/813	248/270	missense_variant c.742G>A p.Ala248Thr	FHQ17_RS00950		ATP phosphoribosyltransferase regulatory subunit
NZ_CP040883	215827	complex	AAACG	GAACA	GAACA:180 AAACG:0
NZ_CP040883	215998	snp	G	T	T:178 G:0	CDS	+	165/615	55/204	synonymous_variant c.165G>T p.Val55Val	FHQ17_RS00955	hisG	ATP phosphoribosyltransferase
NZ_CP040883	216037	snp	A	T	T:211 A:0	CDS	+	204/615	68/204	synonymous_variant c.204A>T p.Ile68Ile	FHQ17_RS00955	hisG	ATP phosphoribosyltransferase
NZ_CP040883	216043	snp	A	G	G:210 A:1	CDS	+	210/615	70/204	synonymous_variant c.210A>G p.Gly70Gly	FHQ17_RS00955	hisG	ATP phosphoribosyltransferase
NZ_CP040883	216143	snp	C	T	T:220 C:0	CDS	+	310/615	104/204	missense_variant c.310C>T p.Arg104Cys	FHQ17_RS00955	hisG	ATP phosphoribosyltransferase
NZ_CP040883	216163	snp	A	G	G:197 A:0	CDS	+	330/615	110/204	synonymous_variant c.330A>G p.Thr110Thr	FHQ17_RS00955	hisG	ATP phosphoribosyltransferase
NZ_CP040883	216193	snp	T	C	C:183 T:0	CDS	+	360/615	120/204	synonymous_variant c.360T>C p.Phe120Phe	FHQ17_RS00955	hisG	ATP phosphoribosyltransferase
NZ_CP040883	216335	snp	C	T	T:208 C:1	CDS	+	502/615	168/204	missense_variant c.502C>T p.His168Tyr	FHQ17_RS00955	hisG	ATP phosphoribosyltransferase
NZ_CP040883	216424	snp	A	G	G:196 A:0	CDS	+	591/615	197/204	synonymous_variant c.591A>G p.Leu197Leu	FHQ17_RS00955	hisG	ATP phosphoribosyltransferase
NZ_CP040883	216438	snp	A	G	G:215 A:0	CDS	+	605/615	202/204	missense_variant c.605A>G p.Asn202Ser	FHQ17_RS00955	hisG	ATP phosphoribosyltransferase
NZ_CP040883	216492	snp	G	A	A:202 G:0	CDS	+	52/1245	18/414	missense_variant c.52G>A p.Asp18Asn	FHQ17_RS00960		histidinol dehydrogenase
NZ_CP040883	216521	snp	G	C	C:223 G:0	CDS	+	81/1245	27/414	missense_variant c.81G>C p.Gln27His	FHQ17_RS00960		histidinol dehydrogenase
NZ_CP040883	216546	snp	G	A	A:235 G:0	CDS	+	106/1245	36/414	missense_variant c.106G>A p.Gly36Arg	FHQ17_RS00960		histidinol dehydrogenase
NZ_CP040883	216698	snp	A	G	G:219 A:0	CDS	+	258/1245	86/414	synonymous_variant c.258A>G p.Val86Val	FHQ17_RS00960		histidinol dehydrogenase
NZ_CP040883	216788	snp	T	C	C:197 T:0	CDS	+	348/1245	116/414	synonymous_variant c.348T>C p.Tyr116Tyr	FHQ17_RS00960		histidinol dehydrogenase
NZ_CP040883	216895	snp	G	A	A:182 G:0	CDS	+	455/1245	152/414	missense_variant c.455G>A p.Ser152Asn	FHQ17_RS00960		histidinol dehydrogenase
NZ_CP040883	216938	snp	C	T	T:179 C:0	CDS	+	498/1245	166/414	synonymous_variant c.498C>T p.Gly166Gly	FHQ17_RS00960		histidinol dehydrogenase
NZ_CP040883	216962	snp	T	C	C:194 T:0	CDS	+	522/1245	174/414	synonymous_variant c.522T>C p.Gly174Gly	FHQ17_RS00960		histidinol dehydrogenase
NZ_CP040883	216980	snp	G	A	A:201 G:0	CDS	+	540/1245	180/414	synonymous_variant c.540G>A p.Ala180Ala	FHQ17_RS00960		histidinol dehydrogenase
NZ_CP040883	217058	snp	C	T	T:189 C:0	CDS	+	618/1245	206/414	synonymous_variant c.618C>T p.Ala206Ala	FHQ17_RS00960		histidinol dehydrogenase
NZ_CP040883	217485	snp	G	A	A:225 G:0	CDS	+	1045/1245	349/414	missense_variant c.1045G>A p.Val349Met	FHQ17_RS00960		histidinol dehydrogenase
NZ_CP040883	217673	snp	C	T	T:180 C:0	CDS	+	1233/1245	411/414	synonymous_variant c.1233C>T p.His411His	FHQ17_RS00960		histidinol dehydrogenase
NZ_CP040883	217686	snp	A	G	G:192 A:0
NZ_CP040883	218038	complex	ATA	GTT	GTT:189 ATA:0	CDS	+	238/579	80/192	missense_variant c.238_240delATAinsGTT p.Ile80Val	FHQ17_RS00965	hisB	imidazoleglycerol-phosphate dehydratase HisB
NZ_CP040883	218094	mnp	GG	AA	AA:204 GG:0	CDS	+	294/579	98/192	missense_variant c.294_295delGGinsAA p.Ala99Thr	FHQ17_RS00965	hisB	imidazoleglycerol-phosphate dehydratase HisB
NZ_CP040883	218127	snp	T	C	C:198 T:0	CDS	+	327/579	109/192	synonymous_variant c.327T>C p.Gly109Gly	FHQ17_RS00965	hisB	imidazoleglycerol-phosphate dehydratase HisB
NZ_CP040883	218163	snp	T	C	C:197 T:1	CDS	+	363/579	121/192	synonymous_variant c.363T>C p.Ala121Ala	FHQ17_RS00965	hisB	imidazoleglycerol-phosphate dehydratase HisB
NZ_CP040883	218218	snp	A	G	G:206 A:0	CDS	+	418/579	140/192	missense_variant c.418A>G p.Ile140Val	FHQ17_RS00965	hisB	imidazoleglycerol-phosphate dehydratase HisB
NZ_CP040883	218420	snp	C	T	T:157 C:0	CDS	+	45/579	15/192	synonymous_variant c.45C>T p.Val15Val	FHQ17_RS00970	hisH	imidazole glycerol phosphate synthase subunit HisH
NZ_CP040883	218429	snp	A	G	G:156 A:0	CDS	+	54/579	18/192	synonymous_variant c.54A>G p.Ala18Ala	FHQ17_RS00970	hisH	imidazole glycerol phosphate synthase subunit HisH
NZ_CP040883	218466	snp	G	A	A:182 G:0	CDS	+	91/579	31/192	missense_variant c.91G>A p.Asp31Asn	FHQ17_RS00970	hisH	imidazole glycerol phosphate synthase subunit HisH
NZ_CP040883	218558	snp	T	C	C:187 T:0	CDS	+	183/579	61/192	synonymous_variant c.183T>C p.Ile61Ile	FHQ17_RS00970	hisH	imidazole glycerol phosphate synthase subunit HisH
NZ_CP040883	218592	snp	A	G	G:178 A:0	CDS	+	217/579	73/192	missense_variant c.217A>G p.Ile73Val	FHQ17_RS00970	hisH	imidazole glycerol phosphate synthase subunit HisH
NZ_CP040883	218624	snp	T	C	C:188 T:0	CDS	+	249/579	83/192	synonymous_variant c.249T>C p.Leu83Leu	FHQ17_RS00970	hisH	imidazole glycerol phosphate synthase subunit HisH
NZ_CP040883	218807	snp	A	C	C:197 A:0	CDS	+	432/579	144/192	synonymous_variant c.432A>C p.Val144Val	FHQ17_RS00970	hisH	imidazole glycerol phosphate synthase subunit HisH
NZ_CP040883	218976	snp	A	G	G:199 A:0	CDS	+	30/705	10/234	synonymous_variant c.30A>G p.Leu10Leu	FHQ17_RS00975		1-(5-phosphoribosyl)-5-((5- phosphoribosylamino)methylideneamino)imidazole-4- carboxamide isomerase
NZ_CP040883	219019	snp	T	A	A:194 T:0	CDS	+	73/705	25/234	missense_variant c.73T>A p.Ser25Thr	FHQ17_RS00975		1-(5-phosphoribosyl)-5-((5- phosphoribosylamino)methylideneamino)imidazole-4- carboxamide isomerase
NZ_CP040883	219166	snp	T	G	G:217 T:0	CDS	+	220/705	74/234	missense_variant c.220T>G p.Leu74Val	FHQ17_RS00975		1-(5-phosphoribosyl)-5-((5- phosphoribosylamino)methylideneamino)imidazole-4- carboxamide isomerase
NZ_CP040883	219333	snp	T	C	C:205 T:0	CDS	+	387/705	129/234	synonymous_variant c.387T>C p.Ser129Ser	FHQ17_RS00975		1-(5-phosphoribosyl)-5-((5- phosphoribosylamino)methylideneamino)imidazole-4- carboxamide isomerase
NZ_CP040883	219525	snp	A	G	G:194 A:0	CDS	+	579/705	193/234	synonymous_variant c.579A>G p.Leu193Leu	FHQ17_RS00975		1-(5-phosphoribosyl)-5-((5- phosphoribosylamino)methylideneamino)imidazole-4- carboxamide isomerase
NZ_CP040883	219531	snp	G	A	A:201 G:0	CDS	+	585/705	195/234	synonymous_variant c.585G>A p.Val195Val	FHQ17_RS00975		1-(5-phosphoribosyl)-5-((5- phosphoribosylamino)methylideneamino)imidazole-4- carboxamide isomerase
NZ_CP040883	219561	snp	A	G	G:195 A:0	CDS	+	615/705	205/234	synonymous_variant c.615A>G p.Glu205Glu	FHQ17_RS00975		1-(5-phosphoribosyl)-5-((5- phosphoribosylamino)methylideneamino)imidazole-4- carboxamide isomerase
NZ_CP040883	219878	snp	G	A	A:196 G:0	CDS	+	231/759	77/252	synonymous_variant c.231G>A p.Leu77Leu	FHQ17_RS00980	hisF	imidazole glycerol phosphate synthase subunit HisF
NZ_CP040883	219917	snp	A	G	G:192 A:0	CDS	+	270/759	90/252	synonymous_variant c.270A>G p.Thr90Thr	FHQ17_RS00980	hisF	imidazole glycerol phosphate synthase subunit HisF
NZ_CP040883	220048	snp	C	A	A:228 C:0	CDS	+	401/759	134/252	missense_variant c.401C>A p.Ala134Asp	FHQ17_RS00980	hisF	imidazole glycerol phosphate synthase subunit HisF
NZ_CP040883	220059	snp	G	A	A:216 G:1	CDS	+	412/759	138/252	missense_variant c.412G>A p.Glu138Lys	FHQ17_RS00980	hisF	imidazole glycerol phosphate synthase subunit HisF
NZ_CP040883	220095	snp	C	T	T:176 C:0	CDS	+	448/759	150/252	synonymous_variant c.448C>T p.Leu150Leu	FHQ17_RS00980	hisF	imidazole glycerol phosphate synthase subunit HisF
NZ_CP040883	220109	snp	T	G	G:177 T:0	CDS	+	462/759	154/252	missense_variant c.462T>G p.Ser154Arg	FHQ17_RS00980	hisF	imidazole glycerol phosphate synthase subunit HisF
NZ_CP040883	220138	snp	A	T	T:171 A:0	CDS	+	491/759	164/252	missense_variant c.491A>T p.His164Leu	FHQ17_RS00980	hisF	imidazole glycerol phosphate synthase subunit HisF
NZ_CP040883	220250	snp	C	T	T:211 C:0	CDS	+	603/759	201/252	synonymous_variant c.603C>T p.Ile201Ile	FHQ17_RS00980	hisF	imidazole glycerol phosphate synthase subunit HisF
NZ_CP040883	220290	snp	T	C	C:195 T:0	CDS	+	643/759	215/252	synonymous_variant c.643T>C p.Leu215Leu	FHQ17_RS00980	hisF	imidazole glycerol phosphate synthase subunit HisF
NZ_CP040883	220325	snp	A	G	G:174 A:0	CDS	+	678/759	226/252	synonymous_variant c.678A>G p.Ala226Ala	FHQ17_RS00980	hisF	imidazole glycerol phosphate synthase subunit HisF
NZ_CP040883	220397	snp	C	T	T:175 C:0	CDS	+	750/759	250/252	synonymous_variant c.750C>T p.Leu250Leu	FHQ17_RS00980	hisF	imidazole glycerol phosphate synthase subunit HisF
NZ_CP040883	220429	snp	A	G	G:177 A:1	CDS	+	27/636	9/211	synonymous_variant c.27A>G p.Lys9Lys	FHQ17_RS00985		bifunctional phosphoribosyl-AMP cyclohydrolase/phosphoribosyl-ATP diphosphatase HisIE
NZ_CP040883	220441	snp	A	G	G:180 A:0	CDS	+	39/636	13/211	synonymous_variant c.39A>G p.Pro13Pro	FHQ17_RS00985		bifunctional phosphoribosyl-AMP cyclohydrolase/phosphoribosyl-ATP diphosphatase HisIE
NZ_CP040883	220564	snp	G	A	A:189 G:0	CDS	+	162/636	54/211	synonymous_variant c.162G>A p.Leu54Leu	FHQ17_RS00985		bifunctional phosphoribosyl-AMP cyclohydrolase/phosphoribosyl-ATP diphosphatase HisIE
NZ_CP040883	220636	snp	G	A	A:171 G:0	CDS	+	234/636	78/211	synonymous_variant c.234G>A p.Ala78Ala	FHQ17_RS00985		bifunctional phosphoribosyl-AMP cyclohydrolase/phosphoribosyl-ATP diphosphatase HisIE
NZ_CP040883	220714	complex	ACGT	GCGC	GCGC:175 ACGT:0	CDS	+	312/636	104/211	synonymous_variant c.312_315delACGTinsGCGC p.106	FHQ17_RS00985		bifunctional phosphoribosyl-AMP cyclohydrolase/phosphoribosyl-ATP diphosphatase HisIE
NZ_CP040883	220732	snp	T	A	A:189 T:0	CDS	+	330/636	110/211	synonymous_variant c.330T>A p.Ala110Ala	FHQ17_RS00985		bifunctional phosphoribosyl-AMP cyclohydrolase/phosphoribosyl-ATP diphosphatase HisIE
NZ_CP040883	220763	mnp	GC	AG	AG:177 GC:0	CDS	+	361/636	121/211	missense_variant c.361_362delGCinsAG p.Ala121Ser	FHQ17_RS00985		bifunctional phosphoribosyl-AMP cyclohydrolase/phosphoribosyl-ATP diphosphatase HisIE
NZ_CP040883	220795	snp	G	A	A:202 G:0	CDS	+	393/636	131/211	synonymous_variant c.393G>A p.Leu131Leu	FHQ17_RS00985		bifunctional phosphoribosyl-AMP cyclohydrolase/phosphoribosyl-ATP diphosphatase HisIE
NZ_CP040883	220807	snp	C	T	T:184 C:0	CDS	+	405/636	135/211	synonymous_variant c.405C>T p.Gly135Gly	FHQ17_RS00985		bifunctional phosphoribosyl-AMP cyclohydrolase/phosphoribosyl-ATP diphosphatase HisIE
NZ_CP040883	220942	snp	A	G	G:202 A:0	CDS	+	540/636	180/211	synonymous_variant c.540A>G p.Leu180Leu	FHQ17_RS00985		bifunctional phosphoribosyl-AMP cyclohydrolase/phosphoribosyl-ATP diphosphatase HisIE
NZ_CP040883	221021	snp	G	A	A:186 G:0	CDS	+	619/636	207/211	missense_variant c.619G>A p.Glu207Lys	FHQ17_RS00985		bifunctional phosphoribosyl-AMP cyclohydrolase/phosphoribosyl-ATP diphosphatase HisIE
NZ_CP040883	221028	snp	G	A	A:190 G:0	CDS	+	626/636	209/211	missense_variant c.626G>A p.Arg209Gln	FHQ17_RS00985		bifunctional phosphoribosyl-AMP cyclohydrolase/phosphoribosyl-ATP diphosphatase HisIE
NZ_CP040883	221071	snp	A	T	T:217 A:0
NZ_CP040883	221083	complex	ATTCA	GTTCG	GTTCG:177 ATTCA:0
NZ_CP040883	221130	complex	GTGATAT	ATGACGA	ATGACGA:165 GTGATAT:0
NZ_CP040883	221165	snp	G	A	A:218 G:0	CDS	-	768/786	256/261	synonymous_variant c.768C>T p.Ile256Ile	FHQ17_RS00990		arylamine N-acetyltransferase
NZ_CP040883	221174	snp	A	G	G:222 A:0	CDS	-	759/786	253/261	synonymous_variant c.759T>C p.Asn253Asn	FHQ17_RS00990		arylamine N-acetyltransferase
NZ_CP040883	221204	snp	C	T	T:207 C:0	CDS	-	729/786	243/261	synonymous_variant c.729G>A p.Lys243Lys	FHQ17_RS00990		arylamine N-acetyltransferase
NZ_CP040883	221246	snp	G	A	A:215 G:0	CDS	-	687/786	229/261	synonymous_variant c.687C>T p.Asp229Asp	FHQ17_RS00990		arylamine N-acetyltransferase
NZ_CP040883	221294	snp	C	T	T:199 C:0	CDS	-	639/786	213/261	synonymous_variant c.639G>A p.Ser213Ser	FHQ17_RS00990		arylamine N-acetyltransferase
NZ_CP040883	221371	snp	T	C	C:180 T:0	CDS	-	562/786	188/261	missense_variant c.562A>G p.Lys188Glu	FHQ17_RS00990		arylamine N-acetyltransferase
NZ_CP040883	221392	snp	G	A	A:173 G:0	CDS	-	541/786	181/261	missense_variant c.541C>T p.Pro181Ser	FHQ17_RS00990		arylamine N-acetyltransferase
NZ_CP040883	221479	snp	A	G	G:181 A:0	CDS	-	454/786	152/261	missense_variant c.454T>C p.Cys152Arg	FHQ17_RS00990		arylamine N-acetyltransferase
NZ_CP040883	221633	snp	C	T	T:172 C:0	CDS	-	300/786	100/261	synonymous_variant c.300G>A p.Gly100Gly	FHQ17_RS00990		arylamine N-acetyltransferase
NZ_CP040883	221675	snp	G	A	A:177 G:0	CDS	-	258/786	86/261	synonymous_variant c.258C>T p.His86His	FHQ17_RS00990		arylamine N-acetyltransferase
NZ_CP040883	221741	snp	C	A	A:228 C:0	CDS	-	192/786	64/261	synonymous_variant c.192G>T p.Arg64Arg	FHQ17_RS00990		arylamine N-acetyltransferase
NZ_CP040883	221858	snp	C	T	T:213 C:0	CDS	-	75/786	25/261	synonymous_variant c.75G>A p.Leu25Leu	FHQ17_RS00990		arylamine N-acetyltransferase
NZ_CP040883	221876	complex	GTTT	AGTC	AGTC:182 GTTT:0	CDS	-	57/786	18/261	missense_variant c.54_57delAAACinsGACT p.Asn19Thr	FHQ17_RS00990		arylamine N-acetyltransferase
NZ_CP040883	221885	snp	A	G	G:212 A:0	CDS	-	48/786	16/261	synonymous_variant c.48T>C p.Tyr16Tyr	FHQ17_RS00990		arylamine N-acetyltransferase
NZ_CP040883	221894	snp	C	T	T:206 C:0	CDS	-	39/786	13/261	synonymous_variant c.39G>A p.Lys13Lys	FHQ17_RS00990		arylamine N-acetyltransferase
NZ_CP040883	221905	snp	A	G	G:204 A:0	CDS	-	28/786	10/261	synonymous_variant c.28T>C p.Leu10Leu	FHQ17_RS00990		arylamine N-acetyltransferase
NZ_CP040883	221918	snp	C	T	T:206 C:0	CDS	-	15/786	5/261	synonymous_variant c.15G>A p.Lys5Lys	FHQ17_RS00990		arylamine N-acetyltransferase
NZ_CP040883	221948	snp	G	A	A:211 G:0
NZ_CP040883	221953	snp	T	C	C:200 T:0
NZ_CP040883	221963	complex	GATATTTTT	CAT	CAT:184 GATATTTTT:0
NZ_CP040883	221987	snp	A	G	G:222 A:0
NZ_CP040883	221993	complex	TACCATCAT	AACTATCAAT	AACTATCAAT:166 TACCATCAT:0
NZ_CP040883	222154	snp	A	T	T:184 A:0
NZ_CP040883	222170	snp	T	A	A:186 T:0
NZ_CP040883	222180	snp	T	C	C:200 T:0
NZ_CP040883	222192	snp	A	G	G:187 A:0
NZ_CP040883	222242	snp	C	T	T:170 C:0
NZ_CP040883	222260	snp	G	A	A:180 G:0
NZ_CP040883	222289	snp	C	T	T:168 C:0
NZ_CP040883	222355	snp	T	C	C:198 T:0	CDS	+	18/2066	6/687	synonymous_variant c.18T>C p.Asn6Asn	FHQ17_RS00995	gehC	YSIRK domain-containing triacylglycerol lipase GehC
NZ_CP040883	222504	snp	A	G	G:169 A:0	CDS	+	167/2066	56/687	missense_variant c.167A>G p.Glu56Gly	FHQ17_RS00995	gehC	YSIRK domain-containing triacylglycerol lipase GehC
NZ_CP040883	222569	snp	G	A	A:202 G:0	CDS	+	232/2066	78/687	missense_variant c.232G>A p.Asp78Asn	FHQ17_RS00995	gehC	YSIRK domain-containing triacylglycerol lipase GehC
NZ_CP040883	222616	snp	T	C	C:188 T:0	CDS	+	279/2066	93/687	synonymous_variant c.279T>C p.Asn93Asn	FHQ17_RS00995	gehC	YSIRK domain-containing triacylglycerol lipase GehC
NZ_CP040883	222652	snp	C	T	T:188 C:0	CDS	+	315/2066	105/687	synonymous_variant c.315C>T p.Asn105Asn	FHQ17_RS00995	gehC	YSIRK domain-containing triacylglycerol lipase GehC
NZ_CP040883	222691	snp	G	A	A:191 G:0	CDS	+	354/2066	118/687	synonymous_variant c.354G>A p.Glu118Glu	FHQ17_RS00995	gehC	YSIRK domain-containing triacylglycerol lipase GehC
NZ_CP040883	222707	snp	A	C	C:200 A:0	CDS	+	370/2066	124/687	missense_variant c.370A>C p.Lys124Gln	FHQ17_RS00995	gehC	YSIRK domain-containing triacylglycerol lipase GehC
NZ_CP040883	222712	snp	A	T	T:183 A:0	CDS	+	375/2066	125/687	missense_variant c.375A>T p.Lys125Asn	FHQ17_RS00995	gehC	YSIRK domain-containing triacylglycerol lipase GehC
NZ_CP040883	222838	snp	T	C	C:177 T:1	CDS	+	501/2066	167/687	synonymous_variant c.501T>C p.Leu167Leu	FHQ17_RS00995	gehC	YSIRK domain-containing triacylglycerol lipase GehC
NZ_CP040883	222848	snp	A	G	G:171 A:0	CDS	+	511/2066	171/687	missense_variant c.511A>G p.Thr171Ala	FHQ17_RS00995	gehC	YSIRK domain-containing triacylglycerol lipase GehC
NZ_CP040883	222854	snp	C	A	A:171 C:0	CDS	+	517/2066	173/687	missense_variant c.517C>A p.Gln173Lys	FHQ17_RS00995	gehC	YSIRK domain-containing triacylglycerol lipase GehC
NZ_CP040883	222930	snp	C	T	T:225 C:0	CDS	+	593/2066	198/687	missense_variant c.593C>T p.Ala198Val	FHQ17_RS00995	gehC	YSIRK domain-containing triacylglycerol lipase GehC
NZ_CP040883	222936	snp	G	C	C:216 G:0	CDS	+	599/2066	200/687	missense_variant c.599G>C p.Gly200Ala	FHQ17_RS00995	gehC	YSIRK domain-containing triacylglycerol lipase GehC
NZ_CP040883	222963	snp	T	C	C:209 T:0	CDS	+	626/2066	209/687	missense_variant c.626T>C p.Leu209Ser	FHQ17_RS00995	gehC	YSIRK domain-containing triacylglycerol lipase GehC
NZ_CP040883	222974	snp	G	A	A:202 G:0	CDS	+	637/2066	213/687	missense_variant c.637G>A p.Val213Ile	FHQ17_RS00995	gehC	YSIRK domain-containing triacylglycerol lipase GehC
NZ_CP040883	222979	snp	C	T	T:203 C:0	CDS	+	642/2066	214/687	synonymous_variant c.642C>T p.Asn214Asn	FHQ17_RS00995	gehC	YSIRK domain-containing triacylglycerol lipase GehC
NZ_CP040883	222991	snp	A	T	T:194 A:0	CDS	+	654/2066	218/687	missense_variant c.654A>T p.Lys218Asn	FHQ17_RS00995	gehC	YSIRK domain-containing triacylglycerol lipase GehC
NZ_CP040883	223029	snp	A	C	C:219 A:0	CDS	+	692/2066	231/687	missense_variant c.692A>C p.Asp231Ala	FHQ17_RS00995	gehC	YSIRK domain-containing triacylglycerol lipase GehC
NZ_CP040883	223040	snp	A	T	T:227 A:0	CDS	+	703/2066	235/687	missense_variant c.703A>T p.Thr235Ser	FHQ17_RS00995	gehC	YSIRK domain-containing triacylglycerol lipase GehC
NZ_CP040883	223069	snp	T	C	C:250 T:0	CDS	+	732/2066	244/687	synonymous_variant c.732T>C p.Pro244Pro	FHQ17_RS00995	gehC	YSIRK domain-containing triacylglycerol lipase GehC
NZ_CP040883	223141	snp	T	A	A:219 T:0	CDS	+	804/2066	268/687	missense_variant c.804T>A p.His268Gln	FHQ17_RS00995	gehC	YSIRK domain-containing triacylglycerol lipase GehC
NZ_CP040883	223207	snp	A	G	G:224 A:0	CDS	+	870/2066	290/687	synonymous_variant c.870A>G p.Val290Val	FHQ17_RS00995	gehC	YSIRK domain-containing triacylglycerol lipase GehC
NZ_CP040883	223344	ins	GGGCG	GTGGCG	GTGGCG:168 GGGCG:0	CDS	+	1008/2066	336/687	frameshift_variant c.1007_1008insT p.Ala337fs	FHQ17_RS00995	gehC	YSIRK domain-containing triacylglycerol lipase GehC
NZ_CP040883	223374	snp	A	G	G:197 A:1	CDS	+	1037/2066	346/687	stop_lost c.1037A>G p.Ter346Trpext*?	FHQ17_RS00995	gehC	YSIRK domain-containing triacylglycerol lipase GehC
NZ_CP040883	223542	snp	G	T	T:187 G:0	CDS	+	1205/2066	402/687	missense_variant c.1205G>T p.Cys402Phe	FHQ17_RS00995	gehC	YSIRK domain-containing triacylglycerol lipase GehC
NZ_CP040883	223611	snp	C	T	T:176 C:0	CDS	+	1274/2066	425/687	missense_variant c.1274C>T p.Ala425Val	FHQ17_RS00995	gehC	YSIRK domain-containing triacylglycerol lipase GehC
NZ_CP040883	223694	snp	T	A	A:178 T:0	CDS	+	1357/2066	453/687	missense_variant c.1357T>A p.Ser453Thr	FHQ17_RS00995	gehC	YSIRK domain-containing triacylglycerol lipase GehC
NZ_CP040883	223758	snp	G	A	A:165 G:0	CDS	+	1421/2066	474/687	missense_variant c.1421G>A p.Arg474His	FHQ17_RS00995	gehC	YSIRK domain-containing triacylglycerol lipase GehC
NZ_CP040883	223788	snp	A	G	G:161 A:0	CDS	+	1451/2066	484/687	missense_variant c.1451A>G p.Gln484Arg	FHQ17_RS00995	gehC	YSIRK domain-containing triacylglycerol lipase GehC
NZ_CP040883	223797	snp	T	C	C:156 T:0	CDS	+	1460/2066	487/687	missense_variant c.1460T>C p.Val487Ala	FHQ17_RS00995	gehC	YSIRK domain-containing triacylglycerol lipase GehC
NZ_CP040883	223812	snp	T	C	C:170 T:0	CDS	+	1475/2066	492/687	missense_variant c.1475T>C p.Met492Thr	FHQ17_RS00995	gehC	YSIRK domain-containing triacylglycerol lipase GehC
NZ_CP040883	223935	snp	A	G	G:187 A:0	CDS	+	1598/2066	533/687	missense_variant c.1598A>G p.Tyr533Cys	FHQ17_RS00995	gehC	YSIRK domain-containing triacylglycerol lipase GehC
NZ_CP040883	224052	snp	G	A	A:175 G:0	CDS	+	1715/2066	572/687	missense_variant c.1715G>A p.Arg572His	FHQ17_RS00995	gehC	YSIRK domain-containing triacylglycerol lipase GehC
NZ_CP040883	224295	snp	A	C	C:197 A:0	CDS	+	1958/2066	653/687	missense_variant c.1958A>C p.Asp653Ala	FHQ17_RS00995	gehC	YSIRK domain-containing triacylglycerol lipase GehC
NZ_CP040883	224361	snp	T	A	A:218 T:0	CDS	+	2024/2066	675/687	missense_variant c.2024T>A p.Met675Lys	FHQ17_RS00995	gehC	YSIRK domain-containing triacylglycerol lipase GehC
NZ_CP040883	224413	snp	G	A	A:215 G:0
NZ_CP040883	224433	snp	C	T	T:226 C:0
NZ_CP040883	224499	snp	A	G	G:191 A:0
NZ_CP040883	224540	snp	A	T	T:191 A:0
NZ_CP040883	226190	snp	A	T	T:197 A:0	CDS	-	333/870	111/289	synonymous_variant c.333T>A p.Pro111Pro	FHQ17_RS01005	icaB	intercellular adhesin biosynthesis polysaccharide N-deacetylase
NZ_CP040883	226826	snp	T	A	A:211 T:0	CDS	-	1201/1239	401/412	missense_variant c.1201A>T p.Thr401Ser	FHQ17_RS01015	pgaC	poly-beta-1,6 N-acetyl-D-glucosamine synthase
NZ_CP040883	226855	snp	A	G	G:215 A:0	CDS	-	1172/1239	391/412	missense_variant c.1172T>C p.Val391Ala	FHQ17_RS01015	pgaC	poly-beta-1,6 N-acetyl-D-glucosamine synthase
NZ_CP040883	228584	snp	C	T	T:206 C:0	CDS	+	394/549	132/182	missense_variant c.394C>T p.His132Tyr	FHQ17_RS01020		TetR family transcriptional regulator
NZ_CP040883	228738	snp	A	T	T:197 A:0	CDS	+	548/549	183/182	stop_lost&splice_region_variant c.548A>T p.Ter183Leuext*?	FHQ17_RS01020		TetR family transcriptional regulator
NZ_CP040883	232857	snp	T	C	C:192 T:0	CDS	-	142/1536	48/511	missense_variant c.142A>G p.Ser48Gly	FHQ17_RS01035		bifunctional metallophosphatase/5'-nucleotidase
NZ_CP040883	233357	snp	C	A	A:180 C:0	CDS	-	1289/1551	430/516	missense_variant c.1289G>T p.Gly430Val	FHQ17_RS01040		hypothetical protein
NZ_CP040883	233671	snp	A	G	G:181 A:0	CDS	-	975/1551	325/516	synonymous_variant c.975T>C p.Gly325Gly	FHQ17_RS01040		hypothetical protein
NZ_CP040883	238440	snp	T	A	A:218 T:0
NZ_CP040883	238492	del	ATTTAAA	ATTAAA	ATTAAA:202 ATTTAAA:0
NZ_CP040883	240694	snp	A	G	G:190 A:0	CDS	+	360/10629	120/3542	synonymous_variant c.360A>G p.Ser120Ser	FHQ17_RS01070		KxYKxGKxW signal peptide domain-containing protein
NZ_CP040883	243550	complex	GTCAG	ATCAA	ATCAA:48 GTCAG:0	CDS	+	3216/10629	1072/3542	missense_variant c.3216_3220delGTCAGinsATCAA p.Asp1074Asn	FHQ17_RS01070		KxYKxGKxW signal peptide domain-containing protein
NZ_CP040883	243561	snp	C	A	A:46 C:0	CDS	+	3227/10629	1076/3542	missense_variant c.3227C>A p.Thr1076Lys	FHQ17_RS01070		KxYKxGKxW signal peptide domain-containing protein
NZ_CP040883	243735	snp	A	C	C:55 A:0	CDS	+	3401/10629	1134/3542	missense_variant c.3401A>C p.Glu1134Ala	FHQ17_RS01070		KxYKxGKxW signal peptide domain-containing protein
NZ_CP040883	243745	snp	C	A	A:49 C:0	CDS	+	3411/10629	1137/3542	synonymous_variant c.3411C>A p.Ser1137Ser	FHQ17_RS01070		KxYKxGKxW signal peptide domain-containing protein
NZ_CP040883	250258	snp	A	G	G:188 A:1	CDS	+	9924/10629	3308/3542	missense_variant c.9924A>G p.Ile3308Met	FHQ17_RS01070		KxYKxGKxW signal peptide domain-containing protein
NZ_CP040883	255668	snp	C	T	T:215 C:0	CDS	+	254/573	85/190	missense_variant c.254C>T p.Ala85Val	FHQ17_RS01090	asp3	accessory Sec system protein Asp3
NZ_CP040883	256301	snp	A	G	G:198 A:1	CDS	+	322/2391	108/796	missense_variant c.322A>G p.Thr108Ala	FHQ17_RS01095	secA2	accessory Sec system translocase SecA2
NZ_CP040883	261487	snp	A	G	G:199 A:0	CDS	+	153/348	51/115	synonymous_variant c.153A>G p.Leu51Leu	FHQ17_RS01110		membrane protein
NZ_CP040883	266256	ins	TAAAAAAAGATAT	TAAAAAAAAGATAT	TAAAAAAAAGATAT:221 TAAAAAAAGATAT:0
NZ_CP040883	277157	snp	G	C	C:202 G:0	CDS	-	688/1941	230/646	missense_variant c.688C>G p.Leu230Val	FHQ17_RS01170		fructose-specific PTS transporter subunit EIIC
NZ_CP040883	281570	snp	A	T	T:233 A:0
NZ_CP040883	281575	snp	G	A	A:233 G:0
NZ_CP040883	281590	snp	A	G	G:183 A:0
NZ_CP040883	281596	snp	T	A	A:180 T:0
NZ_CP040883	281644	snp	G	A	A:121 G:0
NZ_CP040883	281775	snp	G	T	T:209 G:0	CDS	-	131/171	44/56	missense_variant c.131C>A p.Ala44Glu	FHQ17_RS01190		hypothetical protein
NZ_CP040883	281793	del	ATTACTTTGAATT	AT	AT:169 ATTACTTTGAATT:0	CDS	-	111/171	34/56	frameshift_variant c.101_111delAATTCAAAGTA p.Lys34fs	FHQ17_RS01190		hypothetical protein
NZ_CP040883	281813	snp	G	A	A:192 G:1	CDS	-	93/171	31/56	synonymous_variant c.93C>T p.Asn31Asn	FHQ17_RS01190		hypothetical protein
NZ_CP040883	281827	complex	GTTTG	TTTTA	TTTTA:196 GTTTG:0	CDS	-	79/171	25/56	missense_variant c.75_79delCAAACinsTAAAA p.Gln27Lys	FHQ17_RS01190		hypothetical protein
NZ_CP040883	281843	snp	G	T	T:216 G:0	CDS	-	63/171	21/56	missense_variant c.63C>A p.His21Gln	FHQ17_RS01190		hypothetical protein
NZ_CP040883	281880	snp	C	A	A:235 C:0	CDS	-	26/171	9/56	missense_variant c.26G>T p.Arg9Met	FHQ17_RS01190		hypothetical protein
NZ_CP040883	281909	snp	C	G	G:235 C:0	CDS	-	880/903	294/300	missense_variant c.880G>C p.Asp294His	FHQ17_RS01195		DUF1672 domain-containing protein
NZ_CP040883	281918	snp	T	C	C:233 T:0	CDS	-	871/903	291/300	missense_variant c.871A>G p.Arg291Gly	FHQ17_RS01195		DUF1672 domain-containing protein
NZ_CP040883	281941	snp	C	T	T:187 C:0	CDS	-	848/903	283/300	missense_variant c.848G>A p.Ser283Asn	FHQ17_RS01195		DUF1672 domain-containing protein
NZ_CP040883	282027	snp	C	T	T:198 C:0	CDS	-	762/903	254/300	missense_variant c.762G>A p.Met254Ile	FHQ17_RS01195		DUF1672 domain-containing protein
NZ_CP040883	282047	complex	AAG	TAC	TAC:209 AAG:0	CDS	-	742/903	247/300	missense_variant c.740_742delCTTinsGTA p.ThrLeu247SerIle	FHQ17_RS01195		DUF1672 domain-containing protein
NZ_CP040883	282081	complex	GTCC	ATCA	ATCA:186 GTCC:0	CDS	-	708/903	235/300	synonymous_variant c.705_708delGGACinsTGAT p.237	FHQ17_RS01195		DUF1672 domain-containing protein
NZ_CP040883	282105	snp	C	T	T:205 C:0	CDS	-	684/903	228/300	synonymous_variant c.684G>A p.Thr228Thr	FHQ17_RS01195		DUF1672 domain-containing protein
NZ_CP040883	282122	snp	T	G	G:209 T:0	CDS	-	667/903	223/300	missense_variant c.667A>C p.Ile223Leu	FHQ17_RS01195		DUF1672 domain-containing protein
NZ_CP040883	282163	snp	T	C	C:198 T:0	CDS	-	626/903	209/300	missense_variant c.626A>G p.Lys209Arg	FHQ17_RS01195		DUF1672 domain-containing protein
NZ_CP040883	282176	snp	C	T	T:220 C:0	CDS	-	613/903	205/300	missense_variant c.613G>A p.Asp205Asn	FHQ17_RS01195		DUF1672 domain-containing protein
NZ_CP040883	282411	complex	CAT	ATC	ATC:103 CAT:0	CDS	-	378/903	126/300	missense_variant c.376_378delATGinsGAT p.Met126Asp	FHQ17_RS01195		DUF1672 domain-containing protein
NZ_CP040883	282429	snp	G	A	A:84 G:0	CDS	-	360/903	120/300	synonymous_variant c.360C>T p.Asn120Asn	FHQ17_RS01195		DUF1672 domain-containing protein
NZ_CP040883	282462	snp	G	T	T:41 G:0	CDS	-	327/903	109/300	synonymous_variant c.327C>A p.Ile109Ile	FHQ17_RS01195		DUF1672 domain-containing protein
NZ_CP040883	282467	snp	A	C	C:34 A:0	CDS	-	322/903	108/300	missense_variant c.322T>G p.Ser108Ala	FHQ17_RS01195		DUF1672 domain-containing protein
NZ_CP040883	282472	snp	A	T	T:31 A:0	CDS	-	317/903	106/300	missense_variant c.317T>A p.Met106Lys	FHQ17_RS01195		DUF1672 domain-containing protein
NZ_CP040883	282481	snp	G	A	A:26 G:0	CDS	-	308/903	103/300	missense_variant c.308C>T p.Pro103Leu	FHQ17_RS01195		DUF1672 domain-containing protein
NZ_CP040883	282668	snp	A	C	C:10 A:0	CDS	-	121/903	41/300	missense_variant c.121T>G p.Leu41Val	FHQ17_RS01195		DUF1672 domain-containing protein
NZ_CP040883	282679	snp	T	C	C:14 T:0	CDS	-	110/903	37/300	missense_variant c.110A>G p.Asp37Gly	FHQ17_RS01195		DUF1672 domain-containing protein
NZ_CP040883	282702	snp	A	G	G:13 A:0	CDS	-	87/903	29/300	synonymous_variant c.87T>C p.Pro29Pro	FHQ17_RS01195		DUF1672 domain-containing protein
NZ_CP040883	282707	complex	CTTTTTCTATTTCGTCT	TTGATTGTGATGCATAATTTTCTTCTTCA	TTGATTGTGATGCATAATTTTCTTCTTCA:14 CTTTTTCTATTTCGTCT:0	CDS	-	82/903	22/300	missense_variant&disruptive_inframe_insertion c.66_82delAGACGAAATAGAAAAAGinsTGAAGAAGAAAATTATGCATCACAATCAA p.Lys22_Val28delinsAsnGluGluGluAsnTyrAlaSerGlnSerIle	FHQ17_RS01195		DUF1672 domain-containing protein
NZ_CP040883	282779	snp	A	T	T:177 A:0	CDS	-	10/903	4/300	missense_variant c.10T>A p.Leu4Ile	FHQ17_RS01195		DUF1672 domain-containing protein
NZ_CP040883	282928	snp	G	A	A:212 G:0	CDS	-	879/915	293/304	synonymous_variant c.879C>T p.Asn293Asn	FHQ17_RS01200		DUF1672 domain-containing protein
NZ_CP040883	283102	snp	A	G	G:195 A:0	CDS	-	705/915	235/304	synonymous_variant c.705T>C p.Val235Val	FHQ17_RS01200		DUF1672 domain-containing protein
NZ_CP040883	283140	ins	CTTTTTTCA	CTTTTTTTCA	CTTTTTTTCA:208 CTTTTTTCA:0	CDS	-	660/915	220/304	frameshift_variant c.660_661insA p.Ala223fs	FHQ17_RS01200		DUF1672 domain-containing protein
NZ_CP040883	283150	snp	G	A	A:219 G:0	CDS	-	657/915	219/304	synonymous_variant c.657C>T p.Gly219Gly	FHQ17_RS01200		DUF1672 domain-containing protein
NZ_CP040883	283163	snp	T	C	C:222 T:0	CDS	-	644/915	215/304	missense_variant c.644A>G p.Asn215Ser	FHQ17_RS01200		DUF1672 domain-containing protein
NZ_CP040883	283326	snp	C	T	T:195 C:0	CDS	-	481/915	161/304	missense_variant c.481G>A p.Asp161Asn	FHQ17_RS01200		DUF1672 domain-containing protein
NZ_CP040883	283393	snp	C	A	A:206 C:0	CDS	-	414/915	138/304	synonymous_variant c.414G>T p.Thr138Thr	FHQ17_RS01200		DUF1672 domain-containing protein
NZ_CP040883	283423	snp	G	A	A:234 G:0	CDS	-	384/915	128/304	synonymous_variant c.384C>T p.Asn128Asn	FHQ17_RS01200		DUF1672 domain-containing protein
NZ_CP040883	283626	snp	A	G	G:277 A:0	CDS	-	181/915	61/304	missense_variant c.181T>C p.Tyr61His	FHQ17_RS01200		DUF1672 domain-containing protein
NZ_CP040883	283696	snp	A	G	G:178 A:0	CDS	-	111/915	37/304	synonymous_variant c.111T>C p.Pro37Pro	FHQ17_RS01200		DUF1672 domain-containing protein
NZ_CP040883	283725	snp	A	T	T:179 A:0	CDS	-	82/915	28/304	missense_variant c.82T>A p.Ser28Thr	FHQ17_RS01200		DUF1672 domain-containing protein
NZ_CP040883	283747	snp	T	C	C:196 T:0	CDS	-	60/915	20/304	synonymous_variant c.60A>G p.Thr20Thr	FHQ17_RS01200		DUF1672 domain-containing protein
NZ_CP040883	283867	snp	A	T	T:276 A:0
NZ_CP040883	284029	snp	T	A	A:221 T:0	CDS	-	484/502	162/166	missense_variant c.484A>T p.Thr162Ser	FHQ17_RS01205		chromate transporter
NZ_CP040883	284139	snp	C	A	A:231 C:0	CDS	-	374/502	125/166	missense_variant c.374G>T p.Ser125Ile	FHQ17_RS01205		chromate transporter
NZ_CP040883	284148	complex	GATA	AATC	AATC:228 GATA:0	CDS	-	365/502	121/166	missense_variant c.362_365delTATCinsGATT p.IleSer121ArgLeu	FHQ17_RS01205		chromate transporter
NZ_CP040883	284251	snp	G	A	A:241 G:0	CDS	-	262/502	88/166	missense_variant c.262C>T p.Pro88Ser	FHQ17_RS01205		chromate transporter
NZ_CP040883	284282	snp	C	T	T:236 C:0	CDS	-	231/502	77/166	synonymous_variant c.231G>A p.Arg77Arg	FHQ17_RS01205		chromate transporter
NZ_CP040883	284356	snp	T	C	C:296 T:0	CDS	-	157/502	53/166	missense_variant c.157A>G p.Lys53Glu	FHQ17_RS01205		chromate transporter
NZ_CP040883	284380	snp	G	A	A:303 G:0	CDS	-	133/502	45/166	stop_gained c.133C>T p.Gln45*	FHQ17_RS01205		chromate transporter
NZ_CP040883	284399	del	ATTTTTTTTATCA	ATTTTTTTATCA	ATTTTTTTATCA:258 ATTTTTTTTATCA:1	CDS	-	106/502	36/166	frameshift_variant c.106delA p.Asn38fs	FHQ17_RS01205		chromate transporter
NZ_CP040883	284426	snp	A	C	C:277 A:0	CDS	-	87/502	29/166	synonymous_variant c.87T>G p.Thr29Thr	FHQ17_RS01205		chromate transporter
NZ_CP040883	284462	snp	T	C	C:235 T:1	CDS	-	51/502	17/166	synonymous_variant c.51A>G p.Leu17Leu	FHQ17_RS01205		chromate transporter
NZ_CP040883	284468	snp	A	G	G:225 A:0	CDS	-	45/502	15/166	synonymous_variant c.45T>C p.Cys15Cys	FHQ17_RS01205		chromate transporter
NZ_CP040883	284486	snp	C	T	T:234 C:0	CDS	-	27/502	9/166	synonymous_variant c.27G>A p.Val9Val	FHQ17_RS01205		chromate transporter
NZ_CP040883	284499	snp	A	G	G:200 A:0	CDS	-	14/502	5/166	missense_variant c.14T>C p.Leu5Ser	FHQ17_RS01205		chromate transporter
NZ_CP040883	284541	snp	T	C	C:238 T:1
NZ_CP040883	284559	ins	CTTTTTTTATTG	CTTTTTTTTATTG	CTTTTTTTTATTG:214 CTTTTTTTATTG:1
NZ_CP040883	284591	mnp	GT	AG	AG:97 GT:0
NZ_CP040883	284597	complex	AAAG	TTAA	TTAA:97 AAAG:0
NZ_CP040883	284607	complex	TAT	CAG	CAG:98 TAT:0
NZ_CP040883	284615	complex	TTCTTCTATT	ATTTTCT	ATTTTCT:97 TTCTTCTATT:0
NZ_CP040883	284679	snp	T	C	C:184 T:0
NZ_CP040883	284703	complex	CATTT	AATTA	AATTA:164 CATTT:0
NZ_CP040883	284715	complex	AAT	GAG	GAG:158 AAT:0
NZ_CP040883	284728	snp	C	T	T:169 C:0
NZ_CP040883	284736	snp	G	T	T:154 G:0
NZ_CP040883	284810	snp	T	A	A:99 T:0
NZ_CP040883	284815	complex	TTA	GTT	GTT:100 TTA:0
NZ_CP040883	284830	complex	ATTAA	TTTAT	TTTAT:114 ATTAA:0
NZ_CP040883	284841	complex	TGGAATAAC	CGGTATCAT	CGGTATCAT:115 TGGAATAAC:0
NZ_CP040883	284881	snp	A	G	G:183 A:0	CDS	+	31/1245	11/414	missense_variant c.31A>G p.Lys11Glu	FHQ17_RS01210		ArgE/DapE family deacylase
NZ_CP040883	284886	snp	C	T	T:187 C:0	CDS	+	36/1245	12/414	synonymous_variant c.36C>T p.Ile12Ile	FHQ17_RS01210		ArgE/DapE family deacylase
NZ_CP040883	284922	snp	C	T	T:165 C:0	CDS	+	72/1245	24/414	synonymous_variant c.72C>T p.Ser24Ser	FHQ17_RS01210		ArgE/DapE family deacylase
NZ_CP040883	284943	snp	T	G	G:144 T:0	CDS	+	93/1245	31/414	missense_variant c.93T>G p.His31Gln	FHQ17_RS01210		ArgE/DapE family deacylase
NZ_CP040883	284952	snp	T	A	A:143 T:0	CDS	+	102/1245	34/414	missense_variant c.102T>A p.Asp34Glu	FHQ17_RS01210		ArgE/DapE family deacylase
NZ_CP040883	284983	snp	C	T	T:118 C:0	CDS	+	133/1245	45/414	missense_variant c.133C>T p.His45Tyr	FHQ17_RS01210		ArgE/DapE family deacylase
NZ_CP040883	284988	snp	T	A	A:114 T:0	CDS	+	138/1245	46/414	synonymous_variant c.138T>A p.Ile46Ile	FHQ17_RS01210		ArgE/DapE family deacylase
NZ_CP040883	284993	complex	CAGTTA	TTGTTG	TTGTTG:103 CAGTTA:0	CDS	+	143/1245	48/414	missense_variant c.143_148delCAGTTAinsTTGTTG p.ThrValThr48IleValAla	FHQ17_RS01210		ArgE/DapE family deacylase
NZ_CP040883	285003	complex	TGGT	CGGG	CGGG:103 TGGT:0	CDS	+	153/1245	51/414	synonymous_variant c.153_156delTGGTinsCGGG p.53	FHQ17_RS01210		ArgE/DapE family deacylase
NZ_CP040883	285012	snp	A	G	G:137 A:0	CDS	+	162/1245	54/414	synonymous_variant c.162A>G p.Ala54Ala	FHQ17_RS01210		ArgE/DapE family deacylase
NZ_CP040883	285027	snp	T	G	G:149 T:0	CDS	+	177/1245	59/414	synonymous_variant c.177T>G p.Thr59Thr	FHQ17_RS01210		ArgE/DapE family deacylase
NZ_CP040883	285036	snp	A	C	C:149 A:0	CDS	+	186/1245	62/414	synonymous_variant c.186A>C p.Ser62Ser	FHQ17_RS01210		ArgE/DapE family deacylase
NZ_CP040883	285042	snp	A	T	T:154 A:0	CDS	+	192/1245	64/414	missense_variant c.192A>T p.Gln64His	FHQ17_RS01210		ArgE/DapE family deacylase
NZ_CP040883	285051	complex	AGGA	TGGG	TGGG:154 AGGA:0	CDS	+	201/1245	67/414	synonymous_variant c.201_204delAGGAinsTGGG p.69	FHQ17_RS01210		ArgE/DapE family deacylase
NZ_CP040883	285063	snp	T	A	A:161 T:0	CDS	+	213/1245	71/414	synonymous_variant c.213T>A p.Gly71Gly	FHQ17_RS01210		ArgE/DapE family deacylase
NZ_CP040883	285075	snp	A	T	T:159 A:0	CDS	+	225/1245	75/414	synonymous_variant c.225A>T p.Val75Val	FHQ17_RS01210		ArgE/DapE family deacylase
NZ_CP040883	285084	complex	GGGG	AGGA	AGGA:154 GGGG:0	CDS	+	234/1245	78/414	synonymous_variant c.234_237delGGGGinsAGGA p.80	FHQ17_RS01210		ArgE/DapE family deacylase
NZ_CP040883	285123	snp	C	A	A:155 C:0	CDS	+	273/1245	91/414	synonymous_variant c.273C>A p.Leu91Leu	FHQ17_RS01210		ArgE/DapE family deacylase
NZ_CP040883	285130	complex	AAT	GAC	GAC:144 AAT:0	CDS	+	280/1245	94/414	missense_variant c.280_282delAATinsGAC p.Asn94Asp	FHQ17_RS01210		ArgE/DapE family deacylase
NZ_CP040883	285138	snp	A	C	C:160 A:0	CDS	+	288/1245	96/414	synonymous_variant c.288A>C p.Gly96Gly	FHQ17_RS01210		ArgE/DapE family deacylase
NZ_CP040883	285147	snp	T	C	C:163 T:0	CDS	+	297/1245	99/414	synonymous_variant c.297T>C p.Tyr99Tyr	FHQ17_RS01210		ArgE/DapE family deacylase
NZ_CP040883	285153	complex	AGGT	GGGA	GGGA:155 AGGT:0	CDS	+	303/1245	101/414	synonymous_variant c.303_306delAGGTinsGGGA p.103	FHQ17_RS01210		ArgE/DapE family deacylase
NZ_CP040883	285171	snp	A	G	G:166 A:0	CDS	+	321/1245	107/414	synonymous_variant c.321A>G p.Lys107Lys	FHQ17_RS01210		ArgE/DapE family deacylase
NZ_CP040883	285354	snp	C	T	T:180 C:0	CDS	+	504/1245	168/414	synonymous_variant c.504C>T p.Phe168Phe	FHQ17_RS01210		ArgE/DapE family deacylase
NZ_CP040883	285381	snp	C	T	T:191 C:0	CDS	+	531/1245	177/414	synonymous_variant c.531C>T p.Gly177Gly	FHQ17_RS01210		ArgE/DapE family deacylase
NZ_CP040883	285390	snp	T	C	C:186 T:0	CDS	+	540/1245	180/414	synonymous_variant c.540T>C p.Asp180Asp	FHQ17_RS01210		ArgE/DapE family deacylase
NZ_CP040883	285399	snp	T	A	A:189 T:0	CDS	+	549/1245	183/414	synonymous_variant c.549T>A p.Ile183Ile	FHQ17_RS01210		ArgE/DapE family deacylase
NZ_CP040883	285408	snp	G	A	A:176 G:0	CDS	+	558/1245	186/414	synonymous_variant c.558G>A p.Lys186Lys	FHQ17_RS01210		ArgE/DapE family deacylase
NZ_CP040883	285417	snp	A	T	T:191 A:0	CDS	+	567/1245	189/414	synonymous_variant c.567A>T p.Ala189Ala	FHQ17_RS01210		ArgE/DapE family deacylase
NZ_CP040883	285423	snp	C	T	T:201 C:0	CDS	+	573/1245	191/414	synonymous_variant c.573C>T p.His191His	FHQ17_RS01210		ArgE/DapE family deacylase
NZ_CP040883	285466	snp	C	T	T:226 C:1	CDS	+	616/1245	206/414	synonymous_variant c.616C>T p.Leu206Leu	FHQ17_RS01210		ArgE/DapE family deacylase
NZ_CP040883	285578	snp	G	A	A:191 G:0	CDS	+	728/1245	243/414	missense_variant c.728G>A p.Ser243Asn	FHQ17_RS01210		ArgE/DapE family deacylase
NZ_CP040883	285618	snp	A	G	G:182 A:0	CDS	+	768/1245	256/414	synonymous_variant c.768A>G p.Gly256Gly	FHQ17_RS01210		ArgE/DapE family deacylase
NZ_CP040883	285630	snp	C	A	A:190 C:0	CDS	+	780/1245	260/414	synonymous_variant c.780C>A p.Thr260Thr	FHQ17_RS01210		ArgE/DapE family deacylase
NZ_CP040883	285651	snp	C	T	T:178 C:0	CDS	+	801/1245	267/414	synonymous_variant c.801C>T p.Gly267Gly	FHQ17_RS01210		ArgE/DapE family deacylase
NZ_CP040883	285739	snp	C	T	T:185 C:0	CDS	+	889/1245	297/414	synonymous_variant c.889C>T p.Leu297Leu	FHQ17_RS01210		ArgE/DapE family deacylase
NZ_CP040883	285933	snp	C	A	A:212 C:0	CDS	+	1083/1245	361/414	synonymous_variant c.1083C>A p.Ser361Ser	FHQ17_RS01210		ArgE/DapE family deacylase
NZ_CP040883	285984	snp	G	A	A:203 G:0	CDS	+	1134/1245	378/414	synonymous_variant c.1134G>A p.Pro378Pro	FHQ17_RS01210		ArgE/DapE family deacylase
NZ_CP040883	286005	snp	A	T	T:231 A:0	CDS	+	1155/1245	385/414	synonymous_variant c.1155A>T p.Ile385Ile	FHQ17_RS01210		ArgE/DapE family deacylase
NZ_CP040883	286011	snp	G	A	A:222 G:0	CDS	+	1161/1245	387/414	synonymous_variant c.1161G>A p.Glu387Glu	FHQ17_RS01210		ArgE/DapE family deacylase
NZ_CP040883	286017	snp	A	T	T:226 A:0	CDS	+	1167/1245	389/414	synonymous_variant c.1167A>T p.Val389Val	FHQ17_RS01210		ArgE/DapE family deacylase
NZ_CP040883	286025	mnp	CC	TA	TA:226 CC:0	CDS	+	1175/1245	392/414	missense_variant c.1175_1176delCCinsTA p.Ala392Val	FHQ17_RS01210		ArgE/DapE family deacylase
NZ_CP040883	286044	snp	G	T	T:224 G:0	CDS	+	1194/1245	398/414	synonymous_variant c.1194G>T p.Val398Val	FHQ17_RS01210		ArgE/DapE family deacylase
NZ_CP040883	286050	snp	C	T	T:226 C:0	CDS	+	1200/1245	400/414	synonymous_variant c.1200C>T p.Tyr400Tyr	FHQ17_RS01210		ArgE/DapE family deacylase
NZ_CP040883	286418	snp	T	A	A:94 T:0
NZ_CP040883	286429	complex	GAT	AAA	AAA:119 GAT:0
NZ_CP040883	286441	snp	T	C	C:143 T:0
NZ_CP040883	286448	snp	A	T	T:155 A:0
NZ_CP040883	286466	snp	A	T	T:178 A:0
NZ_CP040883	286481	snp	C	T	T:203 C:0
NZ_CP040883	286520	snp	G	A	A:207 G:0
NZ_CP040883	286566	snp	C	T	T:196 C:0	CDS	+	39/1524	13/507	synonymous_variant c.39C>T p.Ala13Ala	FHQ17_RS01215		M4 family metallopeptidase
NZ_CP040883	286675	snp	A	G	G:203 A:0	CDS	+	148/1524	50/507	missense_variant c.148A>G p.Asn50Asp	FHQ17_RS01215		M4 family metallopeptidase
NZ_CP040883	286909	snp	G	T	T:220 G:0	CDS	+	382/1524	128/507	missense_variant c.382G>T p.Ala128Ser	FHQ17_RS01215		M4 family metallopeptidase
NZ_CP040883	287043	snp	T	A	A:242 T:0	CDS	+	516/1524	172/507	synonymous_variant c.516T>A p.Val172Val	FHQ17_RS01215		M4 family metallopeptidase
NZ_CP040883	287217	snp	C	T	T:198 C:0	CDS	+	690/1524	230/507	synonymous_variant c.690C>T p.Ser230Ser	FHQ17_RS01215		M4 family metallopeptidase
NZ_CP040883	287223	snp	T	C	C:202 T:1	CDS	+	696/1524	232/507	synonymous_variant c.696T>C p.Gly232Gly	FHQ17_RS01215		M4 family metallopeptidase
NZ_CP040883	287318	snp	A	G	G:187 A:0	CDS	+	791/1524	264/507	missense_variant c.791A>G p.Lys264Arg	FHQ17_RS01215		M4 family metallopeptidase
NZ_CP040883	287327	snp	T	A	A:173 T:0	CDS	+	800/1524	267/507	missense_variant c.800T>A p.Val267Asp	FHQ17_RS01215		M4 family metallopeptidase
NZ_CP040883	287367	snp	T	C	C:191 T:0	CDS	+	840/1524	280/507	synonymous_variant c.840T>C p.Tyr280Tyr	FHQ17_RS01215		M4 family metallopeptidase
NZ_CP040883	287430	snp	T	C	C:203 T:0	CDS	+	903/1524	301/507	synonymous_variant c.903T>C p.Gly301Gly	FHQ17_RS01215		M4 family metallopeptidase
NZ_CP040883	287439	snp	T	C	C:202 T:0	CDS	+	912/1524	304/507	synonymous_variant c.912T>C p.Ile304Ile	FHQ17_RS01215		M4 family metallopeptidase
NZ_CP040883	287446	snp	A	C	C:189 A:0	CDS	+	919/1524	307/507	missense_variant c.919A>C p.Ile307Leu	FHQ17_RS01215		M4 family metallopeptidase
NZ_CP040883	287463	snp	C	T	T:219 C:0	CDS	+	936/1524	312/507	synonymous_variant c.936C>T p.Asn312Asn	FHQ17_RS01215		M4 family metallopeptidase
NZ_CP040883	287493	snp	A	G	G:226 A:0	CDS	+	966/1524	322/507	synonymous_variant c.966A>G p.Ala322Ala	FHQ17_RS01215		M4 family metallopeptidase
NZ_CP040883	287529	snp	T	A	A:191 T:0	CDS	+	1002/1524	334/507	synonymous_variant c.1002T>A p.Gly334Gly	FHQ17_RS01215		M4 family metallopeptidase
NZ_CP040883	287551	snp	T	C	C:193 T:1	CDS	+	1024/1524	342/507	synonymous_variant c.1024T>C p.Leu342Leu	FHQ17_RS01215		M4 family metallopeptidase
NZ_CP040883	287680	snp	A	G	G:186 A:0	CDS	+	1153/1524	385/507	missense_variant c.1153A>G p.Ile385Val	FHQ17_RS01215		M4 family metallopeptidase
NZ_CP040883	287715	snp	T	A	A:207 T:0	CDS	+	1188/1524	396/507	synonymous_variant c.1188T>A p.Val396Val	FHQ17_RS01215		M4 family metallopeptidase
NZ_CP040883	287919	snp	G	A	A:198 G:0	CDS	+	1392/1524	464/507	synonymous_variant c.1392G>A p.Ala464Ala	FHQ17_RS01215		M4 family metallopeptidase
NZ_CP040883	287961	snp	C	T	T:178 C:0	CDS	+	1434/1524	478/507	synonymous_variant c.1434C>T p.Ala478Ala	FHQ17_RS01215		M4 family metallopeptidase
NZ_CP040883	287986	snp	T	C	C:173 T:0	CDS	+	1459/1524	487/507	missense_variant c.1459T>C p.Phe487Leu	FHQ17_RS01215		M4 family metallopeptidase
NZ_CP040883	288045	snp	C	T	T:223 C:0	CDS	+	1518/1524	506/507	synonymous_variant c.1518C>T p.Gly506Gly	FHQ17_RS01215		M4 family metallopeptidase
NZ_CP040883	288051	snp	G	A	A:208 G:0	CDS	+	1524/1524	508/507	splice_region_variant&stop_retained_variant c.1524G>A p.Ter508Ter	FHQ17_RS01215		M4 family metallopeptidase
NZ_CP040883	288090	ins	TAAAAATG	TAAAAAATG	TAAAAAATG:197 TAAAAATG:0
NZ_CP040883	288107	complex	GAGCT	AAGCC	AAGCC:230 GAGCT:0
NZ_CP040883	288148	snp	T	A	A:224 T:0
NZ_CP040883	288186	snp	G	C	C:226 G:0
NZ_CP040883	288218	ins	GTTTTTTATTTCA	GTTTTTTTATTTCA	GTTTTTTTATTTCA:181 GTTTTTTATTTCA:0
NZ_CP040883	288237	snp	T	G	G:205 T:0
NZ_CP040883	288249	complex	ATCTTCAGGAA	GTCATCAAGAT	GTCATCAAGAT:110 ATCTTCAGGAA:0
NZ_CP040883	288264	complex	TAAACT	CAAAAA	CAAAAA:111 TAAACT:0
NZ_CP040883	288280	mnp	CG	TC	TC:112 CG:0
NZ_CP040883	288286	complex	CTTT	TTGC	TTGC:111 CTTT:0
NZ_CP040883	288303	snp	A	G	G:217 A:0
NZ_CP040883	288331	snp	T	C	C:205 T:0
NZ_CP040883	288342	complex	GAGTATAA	AATGATAT	AATGATAT:141 GAGTATAA:0
NZ_CP040883	288358	complex	ATAAG	CTAAC	CTAAC:156 ATAAG:0
NZ_CP040883	288369	complex	AGG	AA	AA:153 AGG:0
NZ_CP040883	288393	snp	G	A	A:184 G:0
NZ_CP040883	288403	complex	CAA	TAG	TAG:187 CAA:0
NZ_CP040883	288472	snp	A	T	T:195 A:0
NZ_CP040883	288511	snp	A	G	G:162 A:0
NZ_CP040883	288538	snp	T	C	C:190 T:0
NZ_CP040883	288552	ins	AGT	AGGT	AGGT:188 AGT:0
NZ_CP040883	303142	del	GAAAAAAAATATTG	GAAAAAAATATTG	GAAAAAAATATTG:213 GAAAAAAAATATTG:0	CDS	+	1652/2622	551/873	frameshift_variant c.1652delA p.Asn551fs	FHQ17_RS01280		AAA family ATPase
NZ_CP040883	304570	del	ATTTTTTCCCTTTG	ATTTTTCCCTTTG	ATTTTTCCCTTTG:185 ATTTTTTCCCTTTG:0
NZ_CP040883	304614	snp	G	C	C:220 G:0
NZ_CP040883	312327	snp	T	C	C:179 T:0	CDS	-	673/1470	225/489	missense_variant c.673A>G p.Ser225Gly	FHQ17_RS01310		alkaline phosphatase
NZ_CP040883	314070	snp	C	T	T:223 C:0	CDS	+	564/666	188/221	synonymous_variant c.564C>T p.Asp188Asp	FHQ17_RS01320		response regulator transcription factor
NZ_CP040883	314163	snp	T	C	C:218 T:1	CDS	+	657/666	219/221	synonymous_variant c.657T>C p.Tyr219Tyr	FHQ17_RS01320		response regulator transcription factor
NZ_CP040883	314294	snp	T	A	A:242 T:0	CDS	+	117/897	39/298	synonymous_variant c.117T>A p.Leu39Leu	FHQ17_RS01325		sensor histidine kinase
NZ_CP040883	314363	snp	C	T	T:193 C:0	CDS	+	186/897	62/298	synonymous_variant c.186C>T p.Asn62Asn	FHQ17_RS01325		sensor histidine kinase
NZ_CP040883	314547	snp	A	C	C:199 A:0	CDS	+	370/897	124/298	synonymous_variant c.370A>C p.Arg124Arg	FHQ17_RS01325		sensor histidine kinase
NZ_CP040883	314670	snp	C	A	A:211 C:0	CDS	+	493/897	165/298	missense_variant c.493C>A p.Leu165Ile	FHQ17_RS01325		sensor histidine kinase
NZ_CP040883	314699	snp	G	A	A:204 G:0	CDS	+	522/897	174/298	synonymous_variant c.522G>A p.Glu174Glu	FHQ17_RS01325		sensor histidine kinase
NZ_CP040883	314721	snp	A	G	G:208 A:1	CDS	+	544/897	182/298	missense_variant c.544A>G p.Lys182Glu	FHQ17_RS01325		sensor histidine kinase
NZ_CP040883	314762	snp	G	T	T:228 G:1	CDS	+	585/897	195/298	synonymous_variant c.585G>T p.Ala195Ala	FHQ17_RS01325		sensor histidine kinase
NZ_CP040883	314967	snp	T	C	C:200 T:0	CDS	+	790/897	264/298	synonymous_variant c.790T>C p.Leu264Leu	FHQ17_RS01325		sensor histidine kinase
NZ_CP040883	315026	snp	A	G	G:210 A:0	CDS	+	849/897	283/298	synonymous_variant c.849A>G p.Glu283Glu	FHQ17_RS01325		sensor histidine kinase
NZ_CP040883	315118	complex	ATT	TTC	TTC:216 ATT:0
NZ_CP040883	320388	snp	G	T	T:155 G:0	CDS	+	1225/1593	409/530	missense_variant c.1225G>T p.Val409Phe	FHQ17_RS01345		solute:sodium symporter family transporter
NZ_CP040883	322900	snp	T	A	A:191 T:0	CDS	+	834/1110	278/369	synonymous_variant c.834T>A p.Ile278Ile	FHQ17_RS01355		hypothetical protein
NZ_CP040883	322990	snp	T	C	C:210 T:0	CDS	+	924/1110	308/369	synonymous_variant c.924T>C p.Phe308Phe	FHQ17_RS01355		hypothetical protein
NZ_CP040883	323011	snp	A	G	G:216 A:0	CDS	+	945/1110	315/369	synonymous_variant c.945A>G p.Leu315Leu	FHQ17_RS01355		hypothetical protein
NZ_CP040883	323035	snp	A	G	G:196 A:0	CDS	+	969/1110	323/369	synonymous_variant c.969A>G p.Leu323Leu	FHQ17_RS01355		hypothetical protein
NZ_CP040883	323071	snp	G	T	T:169 G:0	CDS	+	1005/1110	335/369	synonymous_variant c.1005G>T p.Ser335Ser	FHQ17_RS01355		hypothetical protein
NZ_CP040883	323318	snp	G	A	A:211 G:0
NZ_CP040883	323671	snp	G	A	A:200 G:1	CDS	+	351/1326	117/441	synonymous_variant c.351G>A p.Gly117Gly	FHQ17_RS01360		PrsW family intramembrane metalloprotease
NZ_CP040883	323690	snp	T	C	C:209 T:1	CDS	+	370/1326	124/441	synonymous_variant c.370T>C p.Leu124Leu	FHQ17_RS01360		PrsW family intramembrane metalloprotease
NZ_CP040883	323773	snp	A	G	G:222 A:0	CDS	+	453/1326	151/441	synonymous_variant c.453A>G p.Lys151Lys	FHQ17_RS01360		PrsW family intramembrane metalloprotease
NZ_CP040883	323803	snp	C	G	G:201 C:0	CDS	+	483/1326	161/441	synonymous_variant c.483C>G p.Ser161Ser	FHQ17_RS01360		PrsW family intramembrane metalloprotease
NZ_CP040883	323833	snp	A	G	G:184 A:0	CDS	+	513/1326	171/441	synonymous_variant c.513A>G p.Ser171Ser	FHQ17_RS01360		PrsW family intramembrane metalloprotease
NZ_CP040883	323895	snp	G	A	A:179 G:0	CDS	+	575/1326	192/441	missense_variant c.575G>A p.Gly192Asp	FHQ17_RS01360		PrsW family intramembrane metalloprotease
NZ_CP040883	323992	snp	C	T	T:193 C:0	CDS	+	672/1326	224/441	synonymous_variant c.672C>T p.Asn224Asn	FHQ17_RS01360		PrsW family intramembrane metalloprotease
NZ_CP040883	324040	snp	A	G	G:185 A:0	CDS	+	720/1326	240/441	synonymous_variant c.720A>G p.Leu240Leu	FHQ17_RS01360		PrsW family intramembrane metalloprotease
NZ_CP040883	324100	snp	T	C	C:204 T:0	CDS	+	780/1326	260/441	synonymous_variant c.780T>C p.Tyr260Tyr	FHQ17_RS01360		PrsW family intramembrane metalloprotease
NZ_CP040883	324127	snp	G	A	A:208 G:0	CDS	+	807/1326	269/441	synonymous_variant c.807G>A p.Ala269Ala	FHQ17_RS01360		PrsW family intramembrane metalloprotease
NZ_CP040883	324268	snp	T	C	C:179 T:0	CDS	+	948/1326	316/441	synonymous_variant c.948T>C p.Ala316Ala	FHQ17_RS01360		PrsW family intramembrane metalloprotease
NZ_CP040883	324309	snp	T	C	C:184 T:0	CDS	+	989/1326	330/441	missense_variant c.989T>C p.Val330Ala	FHQ17_RS01360		PrsW family intramembrane metalloprotease
NZ_CP040883	324358	snp	T	C	C:210 T:0	CDS	+	1038/1326	346/441	synonymous_variant c.1038T>C p.Gly346Gly	FHQ17_RS01360		PrsW family intramembrane metalloprotease
NZ_CP040883	324472	snp	G	A	A:201 G:0	CDS	+	1152/1326	384/441	synonymous_variant c.1152G>A p.Val384Val	FHQ17_RS01360		PrsW family intramembrane metalloprotease
NZ_CP040883	324796	snp	T	C	C:206 T:0	CDS	+	145/750	49/249	missense_variant c.145T>C p.Cys49Arg	FHQ17_RS01365		zinc ribbon domain-containing protein
NZ_CP040883	324824	snp	C	T	T:199 C:0	CDS	+	173/750	58/249	missense_variant c.173C>T p.Thr58Ile	FHQ17_RS01365		zinc ribbon domain-containing protein
NZ_CP040883	324919	snp	A	G	G:195 A:0	CDS	+	268/750	90/249	missense_variant c.268A>G p.Thr90Ala	FHQ17_RS01365		zinc ribbon domain-containing protein
NZ_CP040883	324954	snp	T	C	C:180 T:0	CDS	+	303/750	101/249	synonymous_variant c.303T>C p.His101His	FHQ17_RS01365		zinc ribbon domain-containing protein
NZ_CP040883	324964	snp	C	G	G:174 C:0	CDS	+	313/750	105/249	missense_variant c.313C>G p.Gln105Glu	FHQ17_RS01365		zinc ribbon domain-containing protein
NZ_CP040883	324989	snp	G	A	A:167 G:0	CDS	+	338/750	113/249	missense_variant c.338G>A p.Gly113Asp	FHQ17_RS01365		zinc ribbon domain-containing protein
NZ_CP040883	324998	complex	AGGAT	GGGAC	GGGAC:173 AGGAT:0	CDS	+	347/750	116/249	missense_variant c.347_351delAGGATinsGGGAC p.Lys116Arg	FHQ17_RS01365		zinc ribbon domain-containing protein
NZ_CP040883	325178	snp	A	C	C:203 A:0	CDS	+	527/750	176/249	missense_variant c.527A>C p.Lys176Thr	FHQ17_RS01365		zinc ribbon domain-containing protein
NZ_CP040883	325305	snp	A	G	G:188 A:0	CDS	+	654/750	218/249	synonymous_variant c.654A>G p.Gln218Gln	FHQ17_RS01365		zinc ribbon domain-containing protein
NZ_CP040883	325344	snp	G	A	A:232 G:0	CDS	+	693/750	231/249	synonymous_variant c.693G>A p.Val231Val	FHQ17_RS01365		zinc ribbon domain-containing protein
NZ_CP040883	325349	snp	C	T	T:226 C:0	CDS	+	698/750	233/249	missense_variant c.698C>T p.Ala233Val	FHQ17_RS01365		zinc ribbon domain-containing protein
NZ_CP040883	325366	snp	T	G	G:213 T:0	CDS	+	715/750	239/249	missense_variant c.715T>G p.Tyr239Asp	FHQ17_RS01365		zinc ribbon domain-containing protein
NZ_CP040883	325479	complex	GA	AG	AG:208 GA:0
NZ_CP040883	325541	snp	T	C	C:211 T:0
NZ_CP040883	325558	snp	A	G	G:215 A:0
NZ_CP040883	325581	snp	T	C	C:197 T:0
NZ_CP040883	325591	snp	A	G	G:205 A:1
NZ_CP040883	325596	complex	CGCA	TGCG	TGCG:193 CGCA:0
NZ_CP040883	325618	snp	G	T	T:217 G:0
NZ_CP040883	325833	snp	C	A	A:204 C:0	CDS	+	213/441	71/146	synonymous_variant c.213C>A p.Pro71Pro	FHQ17_RS01370		MarR family transcriptional regulator
NZ_CP040883	326006	snp	C	T	T:210 C:0	CDS	+	386/441	129/146	missense_variant c.386C>T p.Thr129Met	FHQ17_RS01370		MarR family transcriptional regulator
NZ_CP040883	326073	snp	T	A	A:197 T:0
NZ_CP040883	326168	snp	G	A	A:185 G:0	CDS	+	91/1344	31/447	missense_variant c.91G>A p.Val31Ile	FHQ17_RS01375		NAD(P)/FAD-dependent oxidoreductase
NZ_CP040883	326325	snp	A	G	G:157 A:0	CDS	+	248/1344	83/447	missense_variant c.248A>G p.His83Arg	FHQ17_RS01375		NAD(P)/FAD-dependent oxidoreductase
NZ_CP040883	326336	snp	C	A	A:177 C:0	CDS	+	259/1344	87/447	missense_variant c.259C>A p.Gln87Lys	FHQ17_RS01375		NAD(P)/FAD-dependent oxidoreductase
NZ_CP040883	326388	snp	G	A	A:181 G:0	CDS	+	311/1344	104/447	missense_variant c.311G>A p.Gly104Glu	FHQ17_RS01375		NAD(P)/FAD-dependent oxidoreductase
NZ_CP040883	326419	snp	T	G	G:159 T:0	CDS	+	342/1344	114/447	synonymous_variant c.342T>G p.Leu114Leu	FHQ17_RS01375		NAD(P)/FAD-dependent oxidoreductase
NZ_CP040883	326482	snp	A	C	C:188 A:0	CDS	+	405/1344	135/447	synonymous_variant c.405A>C p.Ala135Ala	FHQ17_RS01375		NAD(P)/FAD-dependent oxidoreductase
NZ_CP040883	326635	snp	A	T	T:166 A:0	CDS	+	558/1344	186/447	synonymous_variant c.558A>T p.Ser186Ser	FHQ17_RS01375		NAD(P)/FAD-dependent oxidoreductase
NZ_CP040883	326654	snp	G	A	A:174 G:0	CDS	+	577/1344	193/447	missense_variant c.577G>A p.Val193Ile	FHQ17_RS01375		NAD(P)/FAD-dependent oxidoreductase
NZ_CP040883	326671	snp	T	G	G:178 T:0	CDS	+	594/1344	198/447	missense_variant c.594T>G p.His198Gln	FHQ17_RS01375		NAD(P)/FAD-dependent oxidoreductase
NZ_CP040883	326782	snp	A	G	G:204 A:0	CDS	+	705/1344	235/447	synonymous_variant c.705A>G p.Ala235Ala	FHQ17_RS01375		NAD(P)/FAD-dependent oxidoreductase
NZ_CP040883	326815	snp	G	A	A:182 G:0	CDS	+	738/1344	246/447	synonymous_variant c.738G>A p.Lys246Lys	FHQ17_RS01375		NAD(P)/FAD-dependent oxidoreductase
NZ_CP040883	326898	snp	T	A	A:193 T:0	CDS	+	821/1344	274/447	missense_variant c.821T>A p.Leu274Gln	FHQ17_RS01375		NAD(P)/FAD-dependent oxidoreductase
NZ_CP040883	327064	snp	C	T	T:194 C:0	CDS	+	987/1344	329/447	synonymous_variant c.987C>T p.Ala329Ala	FHQ17_RS01375		NAD(P)/FAD-dependent oxidoreductase
NZ_CP040883	327220	snp	G	A	A:175 G:0	CDS	+	1143/1344	381/447	synonymous_variant c.1143G>A p.Glu381Glu	FHQ17_RS01375		NAD(P)/FAD-dependent oxidoreductase
NZ_CP040883	327313	snp	C	T	T:220 C:0	CDS	+	1236/1344	412/447	synonymous_variant c.1236C>T p.Val412Val	FHQ17_RS01375		NAD(P)/FAD-dependent oxidoreductase
NZ_CP040883	327388	snp	C	T	T:202 C:0	CDS	+	1311/1344	437/447	synonymous_variant c.1311C>T p.Gly437Gly	FHQ17_RS01375		NAD(P)/FAD-dependent oxidoreductase
NZ_CP040883	327412	snp	A	G	G:182 A:0	CDS	+	1335/1344	445/447	synonymous_variant c.1335A>G p.Ala445Ala	FHQ17_RS01375		NAD(P)/FAD-dependent oxidoreductase
NZ_CP040883	327470	snp	G	A	A:182 G:0	CDS	+	37/477	13/158	missense_variant c.37G>A p.Gly13Ser	FHQ17_RS01380		glutathione peroxidase
NZ_CP040883	331244	snp	A	G	G:222 A:0	CDS	+	129/1719	43/572	synonymous_variant c.129A>G p.Gly43Gly	FHQ17_RS01395	cysI	assimilatory sulfite reductase (NADPH) hemoprotein subunit
NZ_CP040883	337980	snp	T	C	C:202 T:0
NZ_CP040883	339408	snp	T	C	C:204 T:0	CDS	+	1403/1851	468/616	missense_variant c.1403T>C p.Phe468Ser	FHQ17_RS01430	nrdD	anaerobic ribonucleoside-triphosphate reductase
NZ_CP040883	342236	snp	G	T	T:199 G:0
NZ_CP040883	343712	snp	T	C	C:215 T:0	CDS	+	1241/1623	414/540	missense_variant c.1241T>C p.Ile414Thr	FHQ17_RS01445		BCCT family transporter
NZ_CP040883	344095	del	CAAAAAAAAGCC	CAAAAAAAGCC	CAAAAAAAGCC:198 CAAAAAAAAGCC:0
NZ_CP040883	349417	snp	G	T	T:181 G:0	CDS	+	551/1176	184/391	missense_variant c.551G>T p.Gly184Val	FHQ17_RS01465		amidohydrolase
NZ_CP040883	353306	snp	A	G	G:187 A:0
NZ_CP040883	353416	snp	G	T	T:231 G:0
NZ_CP040883	355761	snp	T	C	C:181 T:0	CDS	+	2301/2628	767/875	synonymous_variant c.2301T>C p.Asn767Asn	FHQ17_RS01485	ppdK	pyruvate, phosphate dikinase
NZ_CP040883	358945	snp	C	A	A:219 C:0
NZ_CP040883	362118	snp	T	C	C:203 T:1	CDS	-	506/1362	169/453	missense_variant c.506A>G p.Asp169Gly	FHQ17_RS01510		FAD-dependent oxidoreductase
NZ_CP040883	362387	snp	A	G	G:200 A:0	CDS	-	237/1362	79/453	synonymous_variant c.237T>C p.Val79Val	FHQ17_RS01510		FAD-dependent oxidoreductase
NZ_CP040883	363013	mnp	TG	CA	CA:225 TG:0
NZ_CP040883	364993	snp	C	T	T:194 C:0	CDS	+	665/879	222/292	missense_variant c.665C>T p.Ala222Val	FHQ17_RS01525		hypothetical protein
NZ_CP040883	366127	snp	C	T	T:205 C:0	CDS	+	120/1338	40/445	synonymous_variant c.120C>T p.Asp40Asp	FHQ17_RS01535		aspartate aminotransferase family protein
NZ_CP040883	366685	snp	A	G	G:165 A:0	CDS	+	678/1338	226/445	synonymous_variant c.678A>G p.Val226Val	FHQ17_RS01535		aspartate aminotransferase family protein
NZ_CP040883	367825	snp	A	G	G:203 A:0	CDS	-	1100/1452	367/483	missense_variant c.1100T>C p.Val367Ala	FHQ17_RS01540		amino acid permease
NZ_CP040883	374781	snp	T	C	C:192 T:0
NZ_CP040883	375803	snp	C	T	T:199 C:0	CDS	-	142/870	48/289	missense_variant c.142G>A p.Asp48Asn	FHQ17_RS01565		oxidoreductase
NZ_CP040883	375813	snp	T	A	A:199 T:0	CDS	-	132/870	44/289	synonymous_variant c.132A>T p.Ser44Ser	FHQ17_RS01565		oxidoreductase
NZ_CP040883	376305	snp	T	C	C:191 T:0	CDS	+	286/819	96/272	synonymous_variant c.286T>C p.Leu96Leu	FHQ17_RS01570	panB	3-methyl-2-oxobutanoate hydroxymethyltransferase
NZ_CP040883	376637	complex	CGAC	TGAT	TGAT:185 CGAC:0	CDS	+	618/819	206/272	synonymous_variant c.618_621delCGACinsTGAT p.208	FHQ17_RS01570	panB	3-methyl-2-oxobutanoate hydroxymethyltransferase
NZ_CP040883	376854	snp	T	C	C:181 T:1	CDS	+	24/861	8/286	synonymous_variant c.24T>C p.Ile8Ile	FHQ17_RS01575	panC	pantoate--beta-alanine ligase
NZ_CP040883	376878	snp	G	A	A:197 G:0	CDS	+	48/861	16/286	synonymous_variant c.48G>A p.Lys16Lys	FHQ17_RS01575	panC	pantoate--beta-alanine ligase
NZ_CP040883	377349	snp	C	T	T:237 C:0	CDS	+	519/861	173/286	synonymous_variant c.519C>T p.Gly173Gly	FHQ17_RS01575	panC	pantoate--beta-alanine ligase
NZ_CP040883	377423	snp	G	A	A:223 G:0	CDS	+	593/861	198/286	missense_variant c.593G>A p.Arg198Lys	FHQ17_RS01575	panC	pantoate--beta-alanine ligase
NZ_CP040883	377506	snp	A	G	G:190 A:0	CDS	+	676/861	226/286	missense_variant c.676A>G p.Ser226Gly	FHQ17_RS01575	panC	pantoate--beta-alanine ligase
NZ_CP040883	377545	snp	T	C	C:208 T:1	CDS	+	715/861	239/286	missense_variant c.715T>C p.Tyr239His	FHQ17_RS01575	panC	pantoate--beta-alanine ligase
NZ_CP040883	377562	snp	G	T	T:203 G:0	CDS	+	732/861	244/286	synonymous_variant c.732G>T p.Gly244Gly	FHQ17_RS01575	panC	pantoate--beta-alanine ligase
NZ_CP040883	378208	del	AGATGATG	AGATG	AGATG:124 AGATGATG:0
NZ_CP040883	378267	del	AAATAATAATAATG	AAATAATAATG	AAATAATAATG:160 AAATAATAATAATG:0
NZ_CP040883	378284	snp	T	A	A:176 T:0
NZ_CP040883	378362	complex	GTGA	ATGG	ATGG:190 GTGA:0
NZ_CP040883	378390	mnp	AC	GT	GT:179 AC:0
NZ_CP040883	378757	snp	A	G	G:191 A:0	CDS	+	264/1011	88/336	synonymous_variant c.264A>G p.Lys88Lys	FHQ17_RS01585		zinc-ribbon domain-containing protein
NZ_CP040883	378802	snp	C	T	T:211 C:0	CDS	+	309/1011	103/336	synonymous_variant c.309C>T p.His103His	FHQ17_RS01585		zinc-ribbon domain-containing protein
NZ_CP040883	378856	snp	A	G	G:200 A:0	CDS	+	363/1011	121/336	synonymous_variant c.363A>G p.Gln121Gln	FHQ17_RS01585		zinc-ribbon domain-containing protein
NZ_CP040883	379030	snp	T	C	C:210 T:0	CDS	+	537/1011	179/336	synonymous_variant c.537T>C p.Ser179Ser	FHQ17_RS01585		zinc-ribbon domain-containing protein
NZ_CP040883	380063	snp	C	A	A:176 C:0	CDS	+	556/1332	186/443	missense_variant c.556C>A p.Leu186Ile	FHQ17_RS01590		zinc-ribbon domain-containing protein
NZ_CP040883	382065	snp	C	T	T:229 C:0
NZ_CP040883	384163	del	ATTTTTTTTCTAC	ATTTTTTTCTAC	ATTTTTTTCTAC:158 ATTTTTTTTCTAC:0	CDS	+	120/858	40/285	frameshift_variant c.120delT p.Leu41fs	FHQ17_RS01615		fructosamine kinase family protein
NZ_CP040883	385494	snp	A	G	G:169 A:0	CDS	+	379/1380	127/459	missense_variant c.379A>G p.Thr127Ala	FHQ17_RS01620		amino acid permease
NZ_CP040883	387191	snp	C	T	T:200 C:0	CDS	+	395/1059	132/352	missense_variant c.395C>T p.Ala132Val	FHQ17_RS01625		PTS transporter subunit IIC
NZ_CP040883	387271	snp	A	G	G:193 A:1	CDS	+	475/1059	159/352	missense_variant c.475A>G p.Ile159Val	FHQ17_RS01625		PTS transporter subunit IIC
NZ_CP040883	391171	snp	C	T	T:224 C:0
NZ_CP040883	393117	snp	A	G	G:196 A:0
NZ_CP040883	393708	snp	A	T	T:85 A:0	CDS	+	54/774	18/257	synonymous_variant c.54A>T p.Ala18Ala	FHQ17_RS01645		CHAP domain-containing protein
NZ_CP040883	393723	snp	C	T	T:72 C:0	CDS	+	69/774	23/257	synonymous_variant c.69C>T p.Asp23Asp	FHQ17_RS01645		CHAP domain-containing protein
NZ_CP040883	395604	snp	G	A	A:186 G:0	CDS	+	850/1161	284/386	missense_variant c.850G>A p.Glu284Lys	FHQ17_RS01650		aminotransferase class I/II-fold pyridoxal phosphate-dependent enzyme
NZ_CP040883	396019	snp	C	A	A:190 C:0	CDS	+	92/999	31/332	stop_gained c.92C>A p.Ser31*	FHQ17_RS01655		D-lactate dehydrogenase
NZ_CP040883	396177	snp	G	A	A:219 G:0	CDS	+	250/999	84/332	missense_variant c.250G>A p.Asp84Asn	FHQ17_RS01655		D-lactate dehydrogenase
NZ_CP040883	396241	snp	G	A	A:189 G:0	CDS	+	314/999	105/332	missense_variant c.314G>A p.Ser105Asn	FHQ17_RS01655		D-lactate dehydrogenase
NZ_CP040883	396356	snp	G	A	A:187 G:0	CDS	+	429/999	143/332	synonymous_variant c.429G>A p.Ser143Ser	FHQ17_RS01655		D-lactate dehydrogenase
NZ_CP040883	396504	snp	T	A	A:191 T:0	CDS	+	577/999	193/332	missense_variant c.577T>A p.Cys193Ser	FHQ17_RS01655		D-lactate dehydrogenase
NZ_CP040883	396518	snp	T	A	A:200 T:0	CDS	+	591/999	197/332	synonymous_variant c.591T>A p.Ala197Ala	FHQ17_RS01655		D-lactate dehydrogenase
NZ_CP040883	396527	snp	T	G	G:190 T:0	CDS	+	600/999	200/332	missense_variant c.600T>G p.Asp200Glu	FHQ17_RS01655		D-lactate dehydrogenase
NZ_CP040883	396562	snp	G	A	A:202 G:0	CDS	+	635/999	212/332	missense_variant c.635G>A p.Arg212Gln	FHQ17_RS01655		D-lactate dehydrogenase
NZ_CP040883	396590	complex	TATA	CATG	CATG:176 TATA:0	CDS	+	663/999	221/332	missense_variant c.663_666delTATAinsCATG p.Ile222Met	FHQ17_RS01655		D-lactate dehydrogenase
NZ_CP040883	396616	snp	T	C	C:194 T:0	CDS	+	689/999	230/332	missense_variant c.689T>C p.Val230Ala	FHQ17_RS01655		D-lactate dehydrogenase
NZ_CP040883	396726	snp	G	A	A:197 G:0	CDS	+	799/999	267/332	missense_variant c.799G>A p.Val267Ile	FHQ17_RS01655		D-lactate dehydrogenase
NZ_CP040883	396756	snp	C	G	G:236 C:0	CDS	+	829/999	277/332	missense_variant c.829C>G p.Gln277Glu	FHQ17_RS01655		D-lactate dehydrogenase
NZ_CP040883	396821	snp	C	T	T:261 C:0	CDS	+	894/999	298/332	synonymous_variant c.894C>T p.His298His	FHQ17_RS01655		D-lactate dehydrogenase
NZ_CP040883	396939	snp	A	G	G:219 A:0
NZ_CP040883	397221	snp	C	T	T:236 C:0
NZ_CP040883	397257	snp	C	A	A:225 C:0
NZ_CP040883	397264	snp	A	G	G:208 A:0
NZ_CP040883	397305	snp	T	C	C:207 T:0
NZ_CP040883	397390	snp	A	G	G:155 A:0	CDS	-	2313/2385	771/794	synonymous_variant c.2313T>C p.Ala771Ala	FHQ17_RS01665		heavy metal translocating P-type ATPase
NZ_CP040883	397917	snp	A	G	G:210 A:0	CDS	-	1786/2385	596/794	missense_variant c.1786T>C p.Tyr596His	FHQ17_RS01665		heavy metal translocating P-type ATPase
NZ_CP040883	397936	snp	T	G	G:177 T:0	CDS	-	1767/2385	589/794	missense_variant c.1767A>C p.Glu589Asp	FHQ17_RS01665		heavy metal translocating P-type ATPase
NZ_CP040883	397972	snp	A	G	G:194 A:0	CDS	-	1731/2385	577/794	synonymous_variant c.1731T>C p.Asn577Asn	FHQ17_RS01665		heavy metal translocating P-type ATPase
NZ_CP040883	398029	snp	G	A	A:222 G:0	CDS	-	1674/2385	558/794	synonymous_variant c.1674C>T p.Gly558Gly	FHQ17_RS01665		heavy metal translocating P-type ATPase
NZ_CP040883	398104	snp	G	A	A:192 G:0	CDS	-	1599/2385	533/794	synonymous_variant c.1599C>T p.Ala533Ala	FHQ17_RS01665		heavy metal translocating P-type ATPase
NZ_CP040883	398130	snp	T	C	C:174 T:0	CDS	-	1573/2385	525/794	missense_variant c.1573A>G p.Thr525Ala	FHQ17_RS01665		heavy metal translocating P-type ATPase
NZ_CP040883	398353	snp	G	A	A:201 G:0	CDS	-	1350/2385	450/794	synonymous_variant c.1350C>T p.Cys450Cys	FHQ17_RS01665		heavy metal translocating P-type ATPase
NZ_CP040883	398404	snp	T	C	C:193 T:0	CDS	-	1299/2385	433/794	synonymous_variant c.1299A>G p.Gly433Gly	FHQ17_RS01665		heavy metal translocating P-type ATPase
NZ_CP040883	398620	snp	T	A	A:208 T:0	CDS	-	1083/2385	361/794	synonymous_variant c.1083A>T p.Gly361Gly	FHQ17_RS01665		heavy metal translocating P-type ATPase
NZ_CP040883	398689	snp	G	A	A:186 G:0	CDS	-	1014/2385	338/794	synonymous_variant c.1014C>T p.Ser338Ser	FHQ17_RS01665		heavy metal translocating P-type ATPase
NZ_CP040883	398737	snp	A	G	G:204 A:0	CDS	-	966/2385	322/794	synonymous_variant c.966T>C p.Pro322Pro	FHQ17_RS01665		heavy metal translocating P-type ATPase
NZ_CP040883	398944	snp	T	C	C:193 T:0	CDS	-	759/2385	253/794	synonymous_variant c.759A>G p.Pro253Pro	FHQ17_RS01665		heavy metal translocating P-type ATPase
NZ_CP040883	399088	snp	A	C	C:189 A:0	CDS	-	615/2385	205/794	synonymous_variant c.615T>G p.Gly205Gly	FHQ17_RS01665		heavy metal translocating P-type ATPase
NZ_CP040883	399304	snp	C	T	T:196 C:0	CDS	-	399/2385	133/794	synonymous_variant c.399G>A p.Gly133Gly	FHQ17_RS01665		heavy metal translocating P-type ATPase
NZ_CP040883	399322	snp	T	C	C:195 T:0	CDS	-	381/2385	127/794	synonymous_variant c.381A>G p.Lys127Lys	FHQ17_RS01665		heavy metal translocating P-type ATPase
NZ_CP040883	399454	snp	T	A	A:183 T:0	CDS	-	249/2385	83/794	synonymous_variant c.249A>T p.Ala83Ala	FHQ17_RS01665		heavy metal translocating P-type ATPase
NZ_CP040883	399805	snp	A	G	G:204 A:0
NZ_CP040883	401127	snp	T	A	A:206 T:0	CDS	+	780/870	260/289	synonymous_variant c.780T>A p.Pro260Pro	FHQ17_RS01675		SDR family oxidoreductase
NZ_CP040883	401181	snp	C	T	T:199 C:0	CDS	+	834/870	278/289	synonymous_variant c.834C>T p.Val278Val	FHQ17_RS01675		SDR family oxidoreductase
NZ_CP040883	401247	snp	G	A	A:218 G:0
NZ_CP040883	401253	snp	C	T	T:214 C:0
NZ_CP040883	401284	snp	G	A	A:222 G:0
NZ_CP040883	401347	snp	C	T	T:207 C:0
NZ_CP040883	401399	snp	G	T	T:221 G:0
NZ_CP040883	401416	snp	G	A	A:208 G:0
NZ_CP040883	401432	complex	GCC	TCA	TCA:212 GCC:0
NZ_CP040883	401451	snp	T	A	A:238 T:0
NZ_CP040883	401460	snp	C	T	T:233 C:0
NZ_CP040883	401559	snp	G	C	C:213 G:0
NZ_CP040883	401573	snp	A	T	T:210 A:0
NZ_CP040883	402399	snp	C	A	A:218 C:0	CDS	+	681/1545	227/514	synonymous_variant c.681C>A p.Pro227Pro	FHQ17_RS01680	pruA	L-glutamate gamma-semialdehyde dehydrogenase
NZ_CP040883	403389	snp	A	C	C:196 A:0
NZ_CP040883	403414	snp	T	G	G:222 T:0
NZ_CP040883	403515	ins	AAATGATAATGATT	AAATGATAATGATAATGATT	AAATGATAATGATAATGATT:172 AAATGATAATGATT:1
NZ_CP040883	404300	snp	G	A	A:184 G:0	CDS	+	516/1995	172/664	synonymous_variant c.516G>A p.Gly172Gly	FHQ17_RS01690	feoB	ferrous iron transport protein B
NZ_CP040883	405596	snp	C	T	T:212 C:0	CDS	+	1812/1995	604/664	synonymous_variant c.1812C>T p.Thr604Thr	FHQ17_RS01690	feoB	ferrous iron transport protein B
NZ_CP040883	405724	snp	T	C	C:171 T:0	CDS	+	1940/1995	647/664	missense_variant c.1940T>C p.Val647Ala	FHQ17_RS01690	feoB	ferrous iron transport protein B
NZ_CP040883	406510	snp	C	T	T:196 C:0	CDS	+	352/465	118/154	missense_variant c.352C>T p.Leu118Phe	FHQ17_RS01700		hypothetical protein
NZ_CP040883	406551	snp	C	T	T:203 C:0	CDS	+	393/465	131/154	synonymous_variant c.393C>T p.Phe131Phe	FHQ17_RS01700		hypothetical protein
NZ_CP040883	406624	snp	A	G	G:199 A:0
NZ_CP040883	406656	snp	G	A	A:184 G:0
NZ_CP040883	406815	snp	C	T	T:213 C:0
NZ_CP040883	406862	snp	A	G	G:224 A:0
NZ_CP040883	406874	snp	T	G	G:201 T:0
NZ_CP040883	406890	snp	G	A	A:219 G:0
NZ_CP040883	407044	snp	G	T	T:201 G:1	CDS	+	117/519	39/172	missense_variant c.117G>T p.Lys39Asn	FHQ17_RS01705		methylated-DNA--[protein]-cysteine S-methyltransferase
NZ_CP040883	407498	snp	G	A	A:255 G:0
NZ_CP040883	407508	snp	G	A	A:232 G:0
NZ_CP040883	407572	snp	C	A	A:209 C:0
NZ_CP040883	407592	snp	C	A	A:203 C:0
NZ_CP040883	407624	del	AGGGGGCA	AGGGGCA	AGGGGCA:191 AGGGGGCA:0
NZ_CP040883	407651	complex	TTTC	ATTT	ATTT:213 TTTC:0
NZ_CP040883	407663	snp	T	A	A:219 T:1
NZ_CP040883	408738	snp	T	C	C:201 T:0	CDS	-	127/1167	43/388	missense_variant c.127A>G p.Thr43Ala	FHQ17_RS01710		hydroxymethylglutaryl-CoA synthase
NZ_CP040883	409020	snp	C	T	T:206 C:0
NZ_CP040883	409504	snp	A	T	T:167 A:0	CDS	+	396/1278	132/425	synonymous_variant c.396A>T p.Ile132Ile	FHQ17_RS01715		hydroxymethylglutaryl-CoA reductase, degradative
NZ_CP040883	409973	snp	G	A	A:188 G:0	CDS	+	865/1278	289/425	missense_variant c.865G>A p.Ala289Thr	FHQ17_RS01715		hydroxymethylglutaryl-CoA reductase, degradative
NZ_CP040883	412699	del	TAAAAAAAATAC	TAAAAAAATAC	TAAAAAAATAC:151 TAAAAAAAATAC:0
NZ_CP040883	418015	complex	TAATACCAT	AAATTCCAC	AAATTCCAC:113 TAATACCAT:0	CDS	+	107/381	36/126	missense_variant c.107_115delTAATACCATinsAAATTCCAC p.ValIleProTrp36GluIleProArg	FHQ17_RS01755		hypothetical protein
NZ_CP040883	418056	snp	C	G	G:49 C:0	CDS	+	148/381	50/126	missense_variant c.148C>G p.Gln50Glu	FHQ17_RS01755		hypothetical protein
NZ_CP040883	418067	snp	T	C	C:36 T:0	CDS	+	159/381	53/126	synonymous_variant c.159T>C p.Ser53Ser	FHQ17_RS01755		hypothetical protein
NZ_CP040883	418076	complex	ACCAT	TCCAC	TCCAC:26 ACCAT:0	CDS	+	168/381	56/126	missense_variant c.168_172delACCATinsTCCAC p.Trp58Arg	FHQ17_RS01755		hypothetical protein
NZ_CP040883	418113	snp	G	C	C:60 G:0	CDS	+	205/381	69/126	missense_variant c.205G>C p.Glu69Gln	FHQ17_RS01755		hypothetical protein
NZ_CP040883	418180	snp	T	C	C:147 T:0	CDS	+	272/381	91/126	missense_variant c.272T>C p.Phe91Ser	FHQ17_RS01755		hypothetical protein
NZ_CP040883	419104	snp	C	A	A:190 C:0	CDS	+	754/768	252/255	missense_variant c.754C>A p.Leu252Ile	FHQ17_RS01760		CPBP family intramembrane metalloprotease
NZ_CP040883	419179	snp	T	C	C:180 T:0
NZ_CP040883	419941	ins	CTTTTTTGC	CTTTTTTTGC	CTTTTTTTGC:167 CTTTTTTGC:0	CDS	-	288/1053	96/350	frameshift_variant c.288_289insA p.Gly99fs	FHQ17_RS01765		zinc-dependent alcohol dehydrogenase family protein
NZ_CP040883	421852	snp	T	C	C:179 T:0
NZ_CP040883	421954	complex	TGCT	CGCA	CGCA:184 TGCT:0	CDS	+	57/981	19/326	synonymous_variant c.57_60delTGCTinsCGCA p.21	FHQ17_RS01780		alpha/beta hydrolase
NZ_CP040883	421975	snp	C	T	T:206 C:0	CDS	+	78/981	26/326	synonymous_variant c.78C>T p.Arg26Arg	FHQ17_RS01780		alpha/beta hydrolase
NZ_CP040883	423426	ins	CAAAAAATTG	CAAAAAAATTG	CAAAAAAATTG:204 CAAAAAATTG:1
NZ_CP040883	423750	snp	T	C	C:199 T:0	CDS	+	36/1158	12/385	synonymous_variant c.36T>C p.Leu12Leu	FHQ17_RS01790	pgsB	poly-gamma-glutamate synthase PgsB
NZ_CP040883	427101	snp	A	T	T:183 A:0	CDS	+	525/1605	175/534	missense_variant c.525A>T p.Glu175Asp	FHQ17_RS01810		gamma-glutamyltransferase
NZ_CP040883	427731	snp	C	T	T:174 C:0	CDS	+	1155/1605	385/534	synonymous_variant c.1155C>T p.Phe385Phe	FHQ17_RS01810		gamma-glutamyltransferase
NZ_CP040883	429086	snp	C	T	T:176 C:0	CDS	+	650/882	217/293	missense_variant c.650C>T p.Thr217Ile	FHQ17_RS01815	rbsU	ribose transporter RbsU
NZ_CP040883	431464	snp	G	T	T:196 G:0	CDS	+	453/1491	151/496	missense_variant c.453G>T p.Glu151Asp	FHQ17_RS01830	xylB	xylulokinase
NZ_CP040883	431992	snp	G	A	A:212 G:0	CDS	+	981/1491	327/496	missense_variant c.981G>A p.Met327Ile	FHQ17_RS01830	xylB	xylulokinase
NZ_CP040883	432942	complex	GAAAATATA	AAAATTATG	AAAATTATG:168 GAAAATATA:0	CDS	+	166/786	56/261	missense_variant c.166_174delGAAAATATAinsAAAATTATG p.GluAsnIle56LysIleMet	FHQ17_RS01835		hypothetical protein
NZ_CP040883	432964	mnp	AT	GC	GC:167 AT:0	CDS	+	188/786	63/261	missense_variant c.188_189delATinsGC p.His63Arg	FHQ17_RS01835		hypothetical protein
NZ_CP040883	432989	snp	G	A	A:169 G:0	CDS	+	213/786	71/261	synonymous_variant c.213G>A p.Leu71Leu	FHQ17_RS01835		hypothetical protein
NZ_CP040883	433010	snp	A	T	T:219 A:0	CDS	+	234/786	78/261	synonymous_variant c.234A>T p.Pro78Pro	FHQ17_RS01835		hypothetical protein
NZ_CP040883	433016	snp	T	C	C:227 T:0	CDS	+	240/786	80/261	synonymous_variant c.240T>C p.Asn80Asn	FHQ17_RS01835		hypothetical protein
NZ_CP040883	433193	snp	C	T	T:215 C:0	CDS	+	417/786	139/261	synonymous_variant c.417C>T p.Asp139Asp	FHQ17_RS01835		hypothetical protein
NZ_CP040883	433199	snp	T	C	C:213 T:1	CDS	+	423/786	141/261	synonymous_variant c.423T>C p.Asp141Asp	FHQ17_RS01835		hypothetical protein
NZ_CP040883	433253	snp	C	T	T:237 C:0	CDS	+	477/786	159/261	synonymous_variant c.477C>T p.Cys159Cys	FHQ17_RS01835		hypothetical protein
NZ_CP040883	434373	snp	C	T	T:182 C:0	CDS	+	159/1044	53/347	synonymous_variant c.159C>T p.Gly53Gly	FHQ17_RS01840		PTS sugar transporter subunit IIC
NZ_CP040883	436133	snp	T	C	C:161 T:0	CDS	+	180/900	60/299	synonymous_variant c.180T>C p.Asp60Asp	FHQ17_RS01850	sdaAA	L-serine ammonia-lyase, iron-sulfur-dependent, subunit alpha
NZ_CP040883	436169	snp	T	C	C:188 T:0	CDS	+	216/900	72/299	synonymous_variant c.216T>C p.Asp72Asp	FHQ17_RS01850	sdaAA	L-serine ammonia-lyase, iron-sulfur-dependent, subunit alpha
NZ_CP040883	436430	snp	G	A	A:208 G:0	CDS	+	477/900	159/299	synonymous_variant c.477G>A p.Ala159Ala	FHQ17_RS01850	sdaAA	L-serine ammonia-lyase, iron-sulfur-dependent, subunit alpha
NZ_CP040883	436947	snp	A	G	G:206 A:0
NZ_CP040883	436960	ins	TAAACAT	TAAGAAACAT	TAAGAAACAT:188 TAAACAT:0
NZ_CP040883	437037	snp	G	A	A:85 G:0
NZ_CP040883	438432	snp	A	G	G:16 A:0
NZ_CP040883	438787	snp	T	G	G:10 T:0
NZ_CP040883	439055	snp	A	G	G:166 A:0
NZ_CP040883	439094	snp	A	G	G:185 A:0
NZ_CP040883	439105	snp	G	C	C:167 G:0
NZ_CP040883	439144	snp	C	T	T:163 C:0	CDS	+	21/177	7/58	synonymous_variant c.21C>T p.Ile7Ile	FHQ17_RS01865		hypothetical protein
NZ_CP040883	439151	snp	G	A	A:165 G:0	CDS	+	28/177	10/58	missense_variant c.28G>A p.Ala10Thr	FHQ17_RS01865		hypothetical protein
NZ_CP040883	439329	snp	G	C	C:221 G:0
NZ_CP040883	439413	snp	C	T	T:186 C:0	CDS	-	446/495	149/164	missense_variant c.446G>A p.Gly149Asp	FHQ17_RS01870		GNAT family N-acetyltransferase
NZ_CP040883	439517	snp	G	A	A:207 G:0	CDS	-	342/495	114/164	synonymous_variant c.342C>T p.Thr114Thr	FHQ17_RS01870		GNAT family N-acetyltransferase
NZ_CP040883	439528	snp	T	C	C:203 T:0	CDS	-	331/495	111/164	missense_variant c.331A>G p.Ser111Gly	FHQ17_RS01870		GNAT family N-acetyltransferase
NZ_CP040883	439580	snp	C	T	T:212 C:0	CDS	-	279/495	93/164	synonymous_variant c.279G>A p.Leu93Leu	FHQ17_RS01870		GNAT family N-acetyltransferase
NZ_CP040883	439610	snp	T	A	A:199 T:0	CDS	-	249/495	83/164	synonymous_variant c.249A>T p.Ser83Ser	FHQ17_RS01870		GNAT family N-acetyltransferase
NZ_CP040883	439824	snp	T	C	C:192 T:0	CDS	-	35/495	12/164	missense_variant c.35A>G p.Asp12Gly	FHQ17_RS01870		GNAT family N-acetyltransferase
NZ_CP040883	439840	complex	ATCGT	GTCGC	GTCGC:195 ATCGT:0	CDS	-	19/495	5/164	synonymous_variant c.15_19delACGATinsGCGAC p.8	FHQ17_RS01870		GNAT family N-acetyltransferase
NZ_CP040883	439865	snp	C	T	T:179 C:0
NZ_CP040883	439890	complex	TTT	CTC	CTC:167 TTT:0
NZ_CP040883	439903	complex	CAATGCA	TAGTGCG	TAGTGCG:79 CAATGCA:0
NZ_CP040883	439914	snp	C	T	T:75 C:0
NZ_CP040883	439919	ins	GGC	GAGGTTAATATGC	GAGGTTAATATGC:70 GGC:0
NZ_CP040883	440254	snp	C	T	T:157 C:0	CDS	+	231/612	77/203	synonymous_variant c.231C>T p.Asp77Asp	FHQ17_RS01875	srtA	class A sortase SrtA
NZ_CP040883	440317	snp	A	T	T:169 A:0	CDS	+	294/612	98/203	synonymous_variant c.294A>T p.Val98Val	FHQ17_RS01875	srtA	class A sortase SrtA
NZ_CP040883	440335	snp	T	C	C:177 T:0	CDS	+	312/612	104/203	synonymous_variant c.312T>C p.Asp104Asp	FHQ17_RS01875	srtA	class A sortase SrtA
NZ_CP040883	440518	snp	C	A	A:178 C:0	CDS	+	495/612	165/203	synonymous_variant c.495C>A p.Val165Val	FHQ17_RS01875	srtA	class A sortase SrtA
NZ_CP040883	440575	snp	C	T	T:179 C:0	CDS	+	552/612	184/203	synonymous_variant c.552C>T p.Tyr184Tyr	FHQ17_RS01875	srtA	class A sortase SrtA
NZ_CP040883	440672	snp	G	T	T:174 G:0
NZ_CP040883	440751	ins	GAT	GAAT	GAAT:186 GAT:0
NZ_CP040883	440776	snp	A	T	T:204 A:0
NZ_CP040883	440972	snp	C	A	A:166 C:0
NZ_CP040883	441096	snp	G	A	A:216 G:0	CDS	+	118/810	40/269	missense_variant c.118G>A p.Val40Ile	FHQ17_RS01880		Cof-type HAD-IIB family hydrolase
NZ_CP040883	441149	snp	A	G	G:190 A:0	CDS	+	171/810	57/269	synonymous_variant c.171A>G p.Arg57Arg	FHQ17_RS01880		Cof-type HAD-IIB family hydrolase
NZ_CP040883	441263	snp	A	G	G:242 A:0	CDS	+	285/810	95/269	synonymous_variant c.285A>G p.Leu95Leu	FHQ17_RS01880		Cof-type HAD-IIB family hydrolase
NZ_CP040883	441296	snp	C	T	T:240 C:0	CDS	+	318/810	106/269	synonymous_variant c.318C>T p.Gly106Gly	FHQ17_RS01880		Cof-type HAD-IIB family hydrolase
NZ_CP040883	441378	snp	A	G	G:188 A:0	CDS	+	400/810	134/269	missense_variant c.400A>G p.Ile134Val	FHQ17_RS01880		Cof-type HAD-IIB family hydrolase
NZ_CP040883	441452	snp	T	A	A:209 T:0	CDS	+	474/810	158/269	synonymous_variant c.474T>A p.Pro158Pro	FHQ17_RS01880		Cof-type HAD-IIB family hydrolase
NZ_CP040883	441488	snp	A	C	C:180 A:0	CDS	+	510/810	170/269	missense_variant c.510A>C p.Glu170Asp	FHQ17_RS01880		Cof-type HAD-IIB family hydrolase
NZ_CP040883	441512	snp	A	G	G:176 A:1	CDS	+	534/810	178/269	synonymous_variant c.534A>G p.Gly178Gly	FHQ17_RS01880		Cof-type HAD-IIB family hydrolase
NZ_CP040883	441647	snp	A	G	G:194 A:1	CDS	+	669/810	223/269	synonymous_variant c.669A>G p.Glu223Glu	FHQ17_RS01880		Cof-type HAD-IIB family hydrolase
NZ_CP040883	441668	snp	C	T	T:178 C:0	CDS	+	690/810	230/269	synonymous_variant c.690C>T p.Val230Val	FHQ17_RS01880		Cof-type HAD-IIB family hydrolase
NZ_CP040883	441687	snp	A	C	C:183 A:0	CDS	+	709/810	237/269	missense_variant c.709A>C p.Lys237Gln	FHQ17_RS01880		Cof-type HAD-IIB family hydrolase
NZ_CP040883	441699	snp	A	G	G:176 A:0	CDS	+	721/810	241/269	missense_variant c.721A>G p.Asn241Asp	FHQ17_RS01880		Cof-type HAD-IIB family hydrolase
NZ_CP040883	441708	snp	C	A	A:159 C:0	CDS	+	730/810	244/269	missense_variant c.730C>A p.Arg244Ser	FHQ17_RS01880		Cof-type HAD-IIB family hydrolase
NZ_CP040883	441857	snp	G	C	C:175 G:0
NZ_CP040883	441876	snp	T	A	A:200 T:0
NZ_CP040883	441920	snp	T	A	A:195 T:0
NZ_CP040883	442116	snp	T	G	G:231 T:0	CDS	-	852/993	284/330	missense_variant c.852A>C p.Glu284Asp	FHQ17_RS01885		D-lactate dehydrogenase
NZ_CP040883	442134	snp	C	G	G:226 C:0	CDS	-	834/993	278/330	missense_variant c.834G>C p.Glu278Asp	FHQ17_RS01885		D-lactate dehydrogenase
NZ_CP040883	442140	snp	T	C	C:222 T:0	CDS	-	828/993	276/330	synonymous_variant c.828A>G p.Thr276Thr	FHQ17_RS01885		D-lactate dehydrogenase
NZ_CP040883	442152	snp	C	A	A:219 C:0	CDS	-	816/993	272/330	missense_variant c.816G>T p.Trp272Cys	FHQ17_RS01885		D-lactate dehydrogenase
NZ_CP040883	442269	snp	A	G	G:221 A:0	CDS	-	699/993	233/330	synonymous_variant c.699T>C p.Ala233Ala	FHQ17_RS01885		D-lactate dehydrogenase
NZ_CP040883	442275	snp	A	G	G:234 A:0	CDS	-	693/993	231/330	synonymous_variant c.693T>C p.Val231Val	FHQ17_RS01885		D-lactate dehydrogenase
NZ_CP040883	442299	snp	T	A	A:236 T:0	CDS	-	669/993	223/330	missense_variant c.669A>T p.Lys223Asn	FHQ17_RS01885		D-lactate dehydrogenase
NZ_CP040883	442385	snp	C	T	T:198 C:0	CDS	-	583/993	195/330	missense_variant c.583G>A p.Ala195Thr	FHQ17_RS01885		D-lactate dehydrogenase
NZ_CP040883	442456	snp	T	C	C:198 T:0	CDS	-	512/993	171/330	missense_variant c.512A>G p.Lys171Arg	FHQ17_RS01885		D-lactate dehydrogenase
NZ_CP040883	442680	snp	T	C	C:202 T:0	CDS	-	288/993	96/330	synonymous_variant c.288A>G p.Ser96Ser	FHQ17_RS01885		D-lactate dehydrogenase
NZ_CP040883	442693	snp	C	T	T:188 C:0	CDS	-	275/993	92/330	missense_variant c.275G>A p.Gly92Glu	FHQ17_RS01885		D-lactate dehydrogenase
NZ_CP040883	442793	snp	A	G	G:185 A:0	CDS	-	175/993	59/330	missense_variant c.175T>C p.Ser59Pro	FHQ17_RS01885		D-lactate dehydrogenase
NZ_CP040883	442873	snp	T	G	G:189 T:0	CDS	-	95/993	32/330	missense_variant c.95A>C p.Lys32Thr	FHQ17_RS01885		D-lactate dehydrogenase
NZ_CP040883	442995	snp	G	T	T:238 G:0
NZ_CP040883	443044	snp	T	A	A:211 T:0
NZ_CP040883	443108	snp	T	C	C:198 T:0
NZ_CP040883	443123	snp	T	A	A:173 T:0
NZ_CP040883	443138	complex	TAAC	AAAT	AAAT:172 TAAC:0
NZ_CP040883	443158	complex	AC	TT	TT:164 AC:0
NZ_CP040883	443169	snp	A	G	G:180 A:0
NZ_CP040883	446880	ins	GGCCAACCTTC	GGCCAACCTTGCCAACCTTC	GGCCAACCTTGCCAACCTTC:114 GGCCAACCTTC:0	CDS	-	475/789	159/262	conservative_inframe_insertion c.475_476insAAGGTTGGC p.Glu159_Gly160insGlyTrpGln	FHQ17_RS01905		VOC family protein
NZ_CP040883	446981	snp	A	G	G:154 A:0	CDS	-	384/789	128/262	synonymous_variant c.384T>C p.Arg128Arg	FHQ17_RS01905		VOC family protein
NZ_CP040883	447291	snp	G	A	A:180 G:0	CDS	-	74/789	25/262	missense_variant c.74C>T p.Ser25Leu	FHQ17_RS01905		VOC family protein
NZ_CP040883	448253	snp	C	A	A:194 C:0	CDS	+	180/948	60/315	synonymous_variant c.180C>A p.Ile60Ile	FHQ17_RS01915		zinc ABC transporter substrate-binding protein
NZ_CP040883	448675	snp	A	C	C:173 A:0	CDS	+	602/948	201/315	missense_variant c.602A>C p.Tyr201Ser	FHQ17_RS01915		zinc ABC transporter substrate-binding protein
NZ_CP040883	448743	snp	G	C	C:173 G:0	CDS	+	670/948	224/315	missense_variant c.670G>C p.Glu224Gln	FHQ17_RS01915		zinc ABC transporter substrate-binding protein
NZ_CP040883	449925	snp	T	A	A:184 T:0	CDS	-	592/1425	198/474	missense_variant c.592A>T p.Ile198Phe	FHQ17_RS01920		aldehyde dehydrogenase
NZ_CP040883	450109	snp	A	G	G:230 A:0	CDS	-	408/1425	136/474	synonymous_variant c.408T>C p.Asn136Asn	FHQ17_RS01920		aldehyde dehydrogenase
NZ_CP040883	450276	snp	G	C	C:222 G:0	CDS	-	241/1425	81/474	missense_variant c.241C>G p.Gln81Glu	FHQ17_RS01920		aldehyde dehydrogenase
NZ_CP040883	450441	snp	A	C	C:207 A:0	CDS	-	76/1425	26/474	missense_variant c.76T>G p.Ser26Ala	FHQ17_RS01920		aldehyde dehydrogenase
NZ_CP040883	450531	snp	C	T	T:234 C:0
NZ_CP040883	450580	snp	C	T	T:225 C:0
NZ_CP040883	450658	snp	C	T	T:203 C:0
NZ_CP040883	450828	snp	A	G	G:208 A:0	CDS	-	987/1050	329/349	synonymous_variant c.987T>C p.Ile329Ile	FHQ17_RS01925		membrane protein
NZ_CP040883	450891	snp	T	C	C:188 T:0	CDS	-	924/1050	308/349	synonymous_variant c.924A>G p.Ala308Ala	FHQ17_RS01925		membrane protein
NZ_CP040883	451182	snp	C	T	T:177 C:0	CDS	-	633/1050	211/349	synonymous_variant c.633G>A p.Lys211Lys	FHQ17_RS01925		membrane protein
NZ_CP040883	451302	snp	G	A	A:189 G:0	CDS	-	513/1050	171/349	synonymous_variant c.513C>T p.Asp171Asp	FHQ17_RS01925		membrane protein
NZ_CP040883	451401	snp	T	A	A:195 T:0	CDS	-	414/1050	138/349	synonymous_variant c.414A>T p.Arg138Arg	FHQ17_RS01925		membrane protein
NZ_CP040883	451427	snp	A	T	T:200 A:0	CDS	-	388/1050	130/349	missense_variant c.388T>A p.Leu130Ile	FHQ17_RS01925		membrane protein
NZ_CP040883	451451	snp	G	A	A:229 G:0	CDS	-	364/1050	122/349	missense_variant c.364C>T p.Leu122Phe	FHQ17_RS01925		membrane protein
NZ_CP040883	451476	snp	A	G	G:225 A:0	CDS	-	339/1050	113/349	synonymous_variant c.339T>C p.Phe113Phe	FHQ17_RS01925		membrane protein
NZ_CP040883	451602	snp	A	G	G:182 A:0	CDS	-	213/1050	71/349	synonymous_variant c.213T>C p.Ser71Ser	FHQ17_RS01925		membrane protein
NZ_CP040883	451722	snp	T	C	C:211 T:0	CDS	-	93/1050	31/349	synonymous_variant c.93A>G p.Gln31Gln	FHQ17_RS01925		membrane protein
NZ_CP040883	451728	snp	A	G	G:201 A:0	CDS	-	87/1050	29/349	synonymous_variant c.87T>C p.Ile29Ile	FHQ17_RS01925		membrane protein
NZ_CP040883	451743	snp	C	T	T:206 C:0	CDS	-	72/1050	24/349	synonymous_variant c.72G>A p.Ala24Ala	FHQ17_RS01925		membrane protein
NZ_CP040883	451806	complex	ATTGC	GTTGT	GTTGT:202 ATTGC:0	CDS	-	9/1050	2/349	missense_variant c.5_9delGCAATinsACAAC p.Ser2Asn	FHQ17_RS01925		membrane protein
NZ_CP040883	451835	complex	GGTGCTC	AGCGCTA	AGCGCTA:220 GGTGCTC:0
NZ_CP040883	451864	snp	G	T	T:204 G:0
NZ_CP040883	451975	snp	G	A	A:179 G:0
NZ_CP040883	452112	snp	G	A	A:211 G:0
NZ_CP040883	452140	snp	C	A	A:187 C:0
NZ_CP040883	452197	snp	G	A	A:195 G:0	CDS	+	36/1788	12/595	synonymous_variant c.36G>A p.Val12Val	FHQ17_RS01930		sodium:proton antiporter
NZ_CP040883	452284	snp	A	G	G:194 A:0	CDS	+	123/1788	41/595	synonymous_variant c.123A>G p.Leu41Leu	FHQ17_RS01930		sodium:proton antiporter
NZ_CP040883	452306	snp	T	C	C:187 T:0	CDS	+	145/1788	49/595	synonymous_variant c.145T>C p.Leu49Leu	FHQ17_RS01930		sodium:proton antiporter
NZ_CP040883	452314	snp	T	C	C:195 T:0	CDS	+	153/1788	51/595	synonymous_variant c.153T>C p.Asn51Asn	FHQ17_RS01930		sodium:proton antiporter
NZ_CP040883	452716	snp	T	A	A:211 T:0	CDS	+	555/1788	185/595	missense_variant c.555T>A p.Phe185Leu	FHQ17_RS01930		sodium:proton antiporter
NZ_CP040883	452801	snp	G	A	A:184 G:0	CDS	+	640/1788	214/595	missense_variant c.640G>A p.Gly214Ser	FHQ17_RS01930		sodium:proton antiporter
NZ_CP040883	452842	mnp	GT	AC	AC:193 GT:0	CDS	+	681/1788	227/595	missense_variant c.681_682delGTinsAC p.Phe228Leu	FHQ17_RS01930		sodium:proton antiporter
NZ_CP040883	452923	snp	G	C	C:209 G:0	CDS	+	762/1788	254/595	synonymous_variant c.762G>C p.Gly254Gly	FHQ17_RS01930		sodium:proton antiporter
NZ_CP040883	453217	snp	A	G	G:211 A:0	CDS	+	1056/1788	352/595	synonymous_variant c.1056A>G p.Val352Val	FHQ17_RS01930		sodium:proton antiporter
NZ_CP040883	453349	snp	C	G	G:216 C:0	CDS	+	1188/1788	396/595	synonymous_variant c.1188C>G p.Leu396Leu	FHQ17_RS01930		sodium:proton antiporter
NZ_CP040883	453382	snp	G	A	A:214 G:0	CDS	+	1221/1788	407/595	synonymous_variant c.1221G>A p.Val407Val	FHQ17_RS01930		sodium:proton antiporter
NZ_CP040883	453475	snp	C	T	T:184 C:0	CDS	+	1314/1788	438/595	synonymous_variant c.1314C>T p.Asn438Asn	FHQ17_RS01930		sodium:proton antiporter
NZ_CP040883	453628	snp	G	A	A:206 G:0	CDS	+	1467/1788	489/595	synonymous_variant c.1467G>A p.Leu489Leu	FHQ17_RS01930		sodium:proton antiporter
NZ_CP040883	453685	snp	G	A	A:193 G:0	CDS	+	1524/1788	508/595	synonymous_variant c.1524G>A p.Glu508Glu	FHQ17_RS01930		sodium:proton antiporter
NZ_CP040883	453953	snp	G	T	T:216 G:0
NZ_CP040883	453985	snp	A	G	G:209 A:0
NZ_CP040883	453994	snp	A	G	G:202 A:0
NZ_CP040883	454066	snp	G	A	A:158 G:0
NZ_CP040883	454095	snp	A	G	G:193 A:0
NZ_CP040883	454155	snp	C	T	T:188 C:0
NZ_CP040883	454226	snp	A	G	G:216 A:0	CDS	-	1917/1965	639/654	synonymous_variant c.1917T>C p.Asp639Asp	FHQ17_RS01935		fructose-1,6-bisphosphatase
NZ_CP040883	454232	snp	A	C	C:192 A:0	CDS	-	1911/1965	637/654	synonymous_variant c.1911T>G p.Leu637Leu	FHQ17_RS01935		fructose-1,6-bisphosphatase
NZ_CP040883	454238	snp	T	C	C:165 T:2	CDS	-	1905/1965	635/654	synonymous_variant c.1905A>G p.Lys635Lys	FHQ17_RS01935		fructose-1,6-bisphosphatase
NZ_CP040883	454700	snp	A	T	T:165 A:0	CDS	-	1443/1965	481/654	synonymous_variant c.1443T>A p.Thr481Thr	FHQ17_RS01935		fructose-1,6-bisphosphatase
NZ_CP040883	454730	snp	T	A	A:171 T:0	CDS	-	1413/1965	471/654	synonymous_variant c.1413A>T p.Ile471Ile	FHQ17_RS01935		fructose-1,6-bisphosphatase
NZ_CP040883	454757	snp	G	A	A:180 G:0	CDS	-	1386/1965	462/654	synonymous_variant c.1386C>T p.Phe462Phe	FHQ17_RS01935		fructose-1,6-bisphosphatase
NZ_CP040883	454764	snp	T	C	C:181 T:0	CDS	-	1379/1965	460/654	missense_variant c.1379A>G p.Lys460Arg	FHQ17_RS01935		fructose-1,6-bisphosphatase
NZ_CP040883	454805	snp	G	A	A:187 G:0	CDS	-	1338/1965	446/654	synonymous_variant c.1338C>T p.Ser446Ser	FHQ17_RS01935		fructose-1,6-bisphosphatase
NZ_CP040883	455585	snp	A	G	G:179 A:0	CDS	-	558/1965	186/654	synonymous_variant c.558T>C p.Ile186Ile	FHQ17_RS01935		fructose-1,6-bisphosphatase
NZ_CP040883	456573	snp	G	T	T:164 G:0	CDS	-	358/615	120/204	missense_variant c.358C>A p.Pro120Thr	FHQ17_RS01940		DedA family protein
NZ_CP040883	456745	snp	G	T	T:233 G:0	CDS	-	186/615	62/204	missense_variant c.186C>A p.Phe62Leu	FHQ17_RS01940		DedA family protein
NZ_CP040883	462739	del	GTTTTTTTTTATCAG	GTTTTTTTTATCAG	GTTTTTTTTATCAG:176 GTTTTTTTTTATCAG:1
NZ_CP040883	463504	snp	T	C	C:192 T:0	CDS	+	252/1917	84/638	synonymous_variant c.252T>C p.Thr84Thr	FHQ17_RS01980		FUSC family protein
NZ_CP040883	463666	snp	G	A	A:189 G:0	CDS	+	414/1917	138/638	synonymous_variant c.414G>A p.Ala138Ala	FHQ17_RS01980		FUSC family protein
NZ_CP040883	464050	complex	TAG	AAA	AAA:194 TAG:0	CDS	+	798/1917	266/638	missense_variant c.798_800delTAGinsAAA p.AsnSer266LysAsn	FHQ17_RS01980		FUSC family protein
NZ_CP040883	464818	snp	A	G	G:224 A:0	CDS	+	1566/1917	522/638	synonymous_variant c.1566A>G p.Leu522Leu	FHQ17_RS01980		FUSC family protein
NZ_CP040883	464830	snp	C	T	T:197 C:0	CDS	+	1578/1917	526/638	synonymous_variant c.1578C>T p.Val526Val	FHQ17_RS01980		FUSC family protein
NZ_CP040883	464851	snp	G	A	A:203 G:0	CDS	+	1599/1917	533/638	synonymous_variant c.1599G>A p.Gln533Gln	FHQ17_RS01980		FUSC family protein
NZ_CP040883	464954	snp	A	C	C:169 A:0	CDS	+	1702/1917	568/638	missense_variant c.1702A>C p.Ser568Arg	FHQ17_RS01980		FUSC family protein
NZ_CP040883	464974	snp	T	C	C:168 T:0	CDS	+	1722/1917	574/638	synonymous_variant c.1722T>C p.His574His	FHQ17_RS01980		FUSC family protein
NZ_CP040883	465065	snp	C	A	A:191 C:0	CDS	+	1813/1917	605/638	missense_variant c.1813C>A p.Leu605Ile	FHQ17_RS01980		FUSC family protein
NZ_CP040883	465094	snp	C	T	T:200 C:0	CDS	+	1842/1917	614/638	synonymous_variant c.1842C>T p.Tyr614Tyr	FHQ17_RS01980		FUSC family protein
NZ_CP040883	465112	snp	C	G	G:180 C:0	CDS	+	1860/1917	620/638	synonymous_variant c.1860C>G p.Ser620Ser	FHQ17_RS01980		FUSC family protein
NZ_CP040883	465127	snp	A	G	G:172 A:0	CDS	+	1875/1917	625/638	synonymous_variant c.1875A>G p.Gln625Gln	FHQ17_RS01980		FUSC family protein
NZ_CP040883	465138	snp	T	C	C:181 T:0	CDS	+	1886/1917	629/638	missense_variant c.1886T>C p.Val629Ala	FHQ17_RS01980		FUSC family protein
NZ_CP040883	465164	del	GATTAATTAG	GATTAG	GATTAG:140 GATTAATTAG:0	CDS	+	1917/1917	639/638	frameshift_variant&stop_lost&splice_region_variant c.1917_*3delATTA p.Ter639fs	FHQ17_RS01980		FUSC family protein
NZ_CP040883	465220	snp	T	G	G:171 T:0
NZ_CP040883	465241	snp	A	T	T:185 A:0
NZ_CP040883	465283	snp	A	G	G:177 A:1	CDS	+	37/414	13/137	missense_variant c.37A>G p.Lys13Glu	FHQ17_RS01985		DUF2188 domain-containing protein
NZ_CP040883	465403	snp	G	C	C:165 G:0	CDS	+	157/414	53/137	missense_variant c.157G>C p.Glu53Gln	FHQ17_RS01985		DUF2188 domain-containing protein
NZ_CP040883	465477	snp	T	A	A:213 T:0	CDS	+	231/414	77/137	synonymous_variant c.231T>A p.Ala77Ala	FHQ17_RS01985		DUF2188 domain-containing protein
NZ_CP040883	465545	snp	A	C	C:216 A:0	CDS	+	299/414	100/137	missense_variant c.299A>C p.Lys100Thr	FHQ17_RS01985		DUF2188 domain-containing protein
NZ_CP040883	465554	snp	G	A	A:224 G:0	CDS	+	308/414	103/137	missense_variant c.308G>A p.Arg103Lys	FHQ17_RS01985		DUF2188 domain-containing protein
NZ_CP040883	465597	snp	C	T	T:214 C:0	CDS	+	351/414	117/137	synonymous_variant c.351C>T p.Asn117Asn	FHQ17_RS01985		DUF2188 domain-containing protein
NZ_CP040883	465606	snp	A	T	T:217 A:1	CDS	+	360/414	120/137	missense_variant c.360A>T p.Gln120His	FHQ17_RS01985		DUF2188 domain-containing protein
NZ_CP040883	465630	snp	C	T	T:198 C:0	CDS	+	384/414	128/137	synonymous_variant c.384C>T p.Thr128Thr	FHQ17_RS01985		DUF2188 domain-containing protein
NZ_CP040883	465637	complex	ATT	GTC	GTC:182 ATT:0	CDS	+	391/414	131/137	missense_variant c.391_393delATTinsGTC p.Ile131Val	FHQ17_RS01985		DUF2188 domain-containing protein
NZ_CP040883	465707	snp	C	T	T:211 C:0
NZ_CP040883	465730	snp	C	T	T:215 C:0
NZ_CP040883	465751	snp	G	A	A:218 G:0
NZ_CP040883	465777	complex	TATG	CAAA	CAAA:178 TATG:0
NZ_CP040883	465811	snp	A	G	G:197 A:0
NZ_CP040883	465842	snp	A	C	C:197 A:0
NZ_CP040883	465909	snp	T	C	C:182 T:0
NZ_CP040883	466211	snp	A	G	G:211 A:0	CDS	+	288/702	96/233	synonymous_variant c.288A>G p.Val96Val	FHQ17_RS01990		GTP pyrophosphokinase family protein
NZ_CP040883	466253	snp	C	T	T:237 C:0	CDS	+	330/702	110/233	synonymous_variant c.330C>T p.Gly110Gly	FHQ17_RS01990		GTP pyrophosphokinase family protein
NZ_CP040883	466284	snp	A	G	G:238 A:0	CDS	+	361/702	121/233	missense_variant c.361A>G p.Ile121Val	FHQ17_RS01990		GTP pyrophosphokinase family protein
NZ_CP040883	466409	snp	A	G	G:222 A:0	CDS	+	486/702	162/233	synonymous_variant c.486A>G p.Val162Val	FHQ17_RS01990		GTP pyrophosphokinase family protein
NZ_CP040883	466487	snp	A	G	G:190 A:1	CDS	+	564/702	188/233	synonymous_variant c.564A>G p.Leu188Leu	FHQ17_RS01990		GTP pyrophosphokinase family protein
NZ_CP040883	466626	snp	T	C	C:172 T:0
NZ_CP040883	466656	snp	G	A	A:175 G:0
NZ_CP040883	466679	snp	T	A	A:187 T:0
NZ_CP040883	466727	snp	A	G	G:172 A:0
NZ_CP040883	466746	complex	TAGA	CAGT	CAGT:178 TAGA:0	CDS	-	917/918	305/305	stop_lost&splice_region_variant c.914_917delTCTAinsACTG p.ValTer305AspTrpext*?	FHQ17_RS01995		phosphatase PAP2 family protein
NZ_CP040883	466772	mnp	TA	AC	AC:170 TA:0	CDS	-	891/918	297/305	missense_variant c.890_891delTAinsGT p.Ile297Ser	FHQ17_RS01995		phosphatase PAP2 family protein
NZ_CP040883	466808	del	AACCATGAGTGAAAACATAATAAGCAAGCTCATTGTTACA	AA	AA:55 AACCATGAGTGAAAACATAATAAGCAAGCTCATTGTTACA:0	CDS	-	853/918	272/305	frameshift_variant c.816_853delTGTAACAATGAGCTTGCTTATTATGTTTTCACTCATGG p.Val273fs	FHQ17_RS01995		phosphatase PAP2 family protein
NZ_CP040883	466851	snp	C	T	T:88 C:0	CDS	-	812/918	271/305	missense_variant c.812G>A p.Ser271Asn	FHQ17_RS01995		phosphatase PAP2 family protein
NZ_CP040883	466898	snp	A	G	G:179 A:0	CDS	-	765/918	255/305	synonymous_variant c.765T>C p.Ser255Ser	FHQ17_RS01995		phosphatase PAP2 family protein
NZ_CP040883	467021	snp	G	A	A:197 G:0	CDS	-	642/918	214/305	synonymous_variant c.642C>T p.Asn214Asn	FHQ17_RS01995		phosphatase PAP2 family protein
NZ_CP040883	467176	snp	C	A	A:186 C:0	CDS	-	487/918	163/305	missense_variant c.487G>T p.Asp163Tyr	FHQ17_RS01995		phosphatase PAP2 family protein
NZ_CP040883	467210	snp	C	T	T:194 C:0	CDS	-	453/918	151/305	synonymous_variant c.453G>A p.Gln151Gln	FHQ17_RS01995		phosphatase PAP2 family protein
NZ_CP040883	467224	snp	T	A	A:213 T:0	CDS	-	439/918	147/305	missense_variant c.439A>T p.Ile147Phe	FHQ17_RS01995		phosphatase PAP2 family protein
NZ_CP040883	467239	complex	TG	GT	GT:181 TG:0	CDS	-	424/918	141/305	missense_variant c.423_424delCAinsAC p.Ile142Leu	FHQ17_RS01995		phosphatase PAP2 family protein
NZ_CP040883	467258	snp	A	G	G:192 A:0	CDS	-	405/918	135/305	synonymous_variant c.405T>C p.Phe135Phe	FHQ17_RS01995		phosphatase PAP2 family protein
NZ_CP040883	467312	snp	A	C	C:205 A:0	CDS	-	351/918	117/305	synonymous_variant c.351T>G p.Gly117Gly	FHQ17_RS01995		phosphatase PAP2 family protein
NZ_CP040883	467321	snp	C	T	T:198 C:0	CDS	-	342/918	114/305	synonymous_variant c.342G>A p.Lys114Lys	FHQ17_RS01995		phosphatase PAP2 family protein
NZ_CP040883	467333	snp	G	T	T:179 G:0	CDS	-	330/918	110/305	synonymous_variant c.330C>A p.Ile110Ile	FHQ17_RS01995		phosphatase PAP2 family protein
NZ_CP040883	467340	snp	T	G	G:166 T:0	CDS	-	323/918	108/305	missense_variant c.323A>C p.Glu108Ala	FHQ17_RS01995		phosphatase PAP2 family protein
NZ_CP040883	467345	complex	TGTA	AGTT	AGTT:170 TGTA:0	CDS	-	318/918	105/305	synonymous_variant c.315_318delTACAinsAACT p.107	FHQ17_RS01995		phosphatase PAP2 family protein
NZ_CP040883	467353	snp	A	G	G:201 A:0	CDS	-	310/918	104/305	synonymous_variant c.310T>C p.Leu104Leu	FHQ17_RS01995		phosphatase PAP2 family protein
NZ_CP040883	467366	snp	G	A	A:194 G:0	CDS	-	297/918	99/305	synonymous_variant c.297C>T p.Thr99Thr	FHQ17_RS01995		phosphatase PAP2 family protein
NZ_CP040883	467393	complex	TATCAACGTAAAGATA	AATTAGGGTGAATATG	AATTAGGGTGAATATG:111 TATCAACGTAAAGATA:0	CDS	-	270/918	85/305	synonymous_variant c.255_270delTATCTTTACGTTGATAinsCATATTCACCCTAATT p.91	FHQ17_RS01995		phosphatase PAP2 family protein
NZ_CP040883	467416	complex	AAATCAAA	TAAGCAAT	TAAGCAAT:113 AAATCAAA:0	CDS	-	247/918	80/305	missense_variant c.240_247delTTTGATTTinsATTGCTTA p.IleLeu82LeuIle	FHQ17_RS01995		phosphatase PAP2 family protein
NZ_CP040883	467429	complex	CG	TA	TA:118 CG:0	CDS	-	234/918	78/305	missense_variant c.233_234delCGinsTA p.Thr78Ile	FHQ17_RS01995		phosphatase PAP2 family protein
NZ_CP040883	467435	snp	T	A	A:128 T:0	CDS	-	228/918	76/305	synonymous_variant c.228A>T p.Ala76Ala	FHQ17_RS01995		phosphatase PAP2 family protein
NZ_CP040883	467459	snp	T	G	G:235 T:0	CDS	-	204/918	68/305	missense_variant c.204A>C p.Leu68Phe	FHQ17_RS01995		phosphatase PAP2 family protein
NZ_CP040883	467510	snp	T	C	C:212 T:0	CDS	-	153/918	51/305	synonymous_variant c.153A>G p.Pro51Pro	FHQ17_RS01995		phosphatase PAP2 family protein
NZ_CP040883	467554	complex	CT	TC	TC:173 CT:0	CDS	-	109/918	36/305	missense_variant c.108_109delAGinsGA p.Asp37Asn	FHQ17_RS01995		phosphatase PAP2 family protein
NZ_CP040883	467567	complex	ATAATTTGAAATCTG	TTGATGTGAGATAGT	TTGATGTGAGATAGT:52 ATAATTTGAAATCTG:0	CDS	-	96/918	28/305	missense_variant c.82_96delCAGATTTCAAATTATinsACTATCTCACATCAA p.GlnIleSerAsnTyr28ThrIleSerHisGln	FHQ17_RS01995		phosphatase PAP2 family protein
NZ_CP040883	467588	complex	GATCAGAGGTGAAC	AATAAGTAGAGAAA	AATAAGTAGAGAAA:53 GATCAGAGGTGAAC:0	CDS	-	75/918	21/305	missense_variant c.62_75delGTTCACCTCTGATCinsTTTCTCTACTTATT p.SerSerPro21IleSerLeu	FHQ17_RS01995		phosphatase PAP2 family protein
NZ_CP040883	467614	snp	A	T	T:162 A:0	CDS	-	49/918	17/305	missense_variant c.49T>A p.Cys17Ser	FHQ17_RS01995		phosphatase PAP2 family protein
NZ_CP040883	467638	complex	ATGC	GTGA	GTGA:183 ATGC:0	CDS	-	25/918	8/305	missense_variant c.22_25delGCATinsTCAC p.AlaPhe8SerLeu	FHQ17_RS01995		phosphatase PAP2 family protein
NZ_CP040883	467648	snp	C	T	T:187 C:0	CDS	-	15/918	5/305	synonymous_variant c.15G>A p.Lys5Lys	FHQ17_RS01995		phosphatase PAP2 family protein
NZ_CP040883	467663	snp	G	A	A:195 G:0
NZ_CP040883	467719	snp	A	G	G:215 A:0
NZ_CP040883	467783	snp	A	G	G:200 A:0
NZ_CP040883	467805	complex	ACTATT	CACATA	CACATA:159 ACTATT:0
NZ_CP040883	467878	snp	G	A	A:190 G:0
NZ_CP040883	467884	snp	G	A	A:209 G:0
NZ_CP040883	468024	snp	A	G	G:188 A:0	CDS	+	57/876	19/291	synonymous_variant c.57A>G p.Glu19Glu	FHQ17_RS02000		alpha/beta hydrolase
NZ_CP040883	468093	snp	T	C	C:231 T:0	CDS	+	126/876	42/291	synonymous_variant c.126T>C p.Leu42Leu	FHQ17_RS02000		alpha/beta hydrolase
NZ_CP040883	468123	snp	A	G	G:200 A:0	CDS	+	156/876	52/291	synonymous_variant c.156A>G p.Glu52Glu	FHQ17_RS02000		alpha/beta hydrolase
NZ_CP040883	468176	snp	G	A	A:182 G:0	CDS	+	209/876	70/291	missense_variant c.209G>A p.Arg70Lys	FHQ17_RS02000		alpha/beta hydrolase
NZ_CP040883	468288	snp	C	T	T:201 C:0	CDS	+	321/876	107/291	synonymous_variant c.321C>T p.Val107Val	FHQ17_RS02000		alpha/beta hydrolase
NZ_CP040883	468303	snp	A	T	T:198 A:0	CDS	+	336/876	112/291	synonymous_variant c.336A>T p.Gly112Gly	FHQ17_RS02000		alpha/beta hydrolase
NZ_CP040883	468321	snp	G	A	A:200 G:0	CDS	+	354/876	118/291	synonymous_variant c.354G>A p.Arg118Arg	FHQ17_RS02000		alpha/beta hydrolase
NZ_CP040883	468333	snp	T	C	C:213 T:0	CDS	+	366/876	122/291	synonymous_variant c.366T>C p.Tyr122Tyr	FHQ17_RS02000		alpha/beta hydrolase
NZ_CP040883	468465	snp	G	A	A:175 G:0	CDS	+	498/876	166/291	synonymous_variant c.498G>A p.Val166Val	FHQ17_RS02000		alpha/beta hydrolase
NZ_CP040883	468549	snp	T	A	A:189 T:0	CDS	+	582/876	194/291	synonymous_variant c.582T>A p.Pro194Pro	FHQ17_RS02000		alpha/beta hydrolase
NZ_CP040883	468576	snp	T	C	C:197 T:0	CDS	+	609/876	203/291	synonymous_variant c.609T>C p.Ile203Ile	FHQ17_RS02000		alpha/beta hydrolase
NZ_CP040883	468721	snp	G	A	A:192 G:0	CDS	+	754/876	252/291	missense_variant c.754G>A p.Glu252Lys	FHQ17_RS02000		alpha/beta hydrolase
NZ_CP040883	468789	snp	G	A	A:184 G:0	CDS	+	822/876	274/291	synonymous_variant c.822G>A p.Ser274Ser	FHQ17_RS02000		alpha/beta hydrolase
NZ_CP040883	468848	snp	T	C	C:197 T:0
NZ_CP040883	468853	snp	A	G	G:197 A:0
NZ_CP040883	468860	snp	A	G	G:199 A:0
NZ_CP040883	468872	complex	ATTG	GTTA	GTTA:186 ATTG:0
NZ_CP040883	468910	snp	A	G	G:183 A:0
NZ_CP040883	468924	snp	T	A	A:185 T:0
NZ_CP040883	468994	snp	T	C	C:202 T:0	CDS	+	66/717	22/238	synonymous_variant c.66T>C p.Tyr22Tyr	FHQ17_RS02005		MerR family transcriptional regulator
NZ_CP040883	469012	snp	T	C	C:170 T:0	CDS	+	84/717	28/238	synonymous_variant c.84T>C p.Ile28Ile	FHQ17_RS02005		MerR family transcriptional regulator
NZ_CP040883	469031	snp	A	T	T:195 A:0	CDS	+	103/717	35/238	missense_variant c.103A>T p.Thr35Ser	FHQ17_RS02005		MerR family transcriptional regulator
NZ_CP040883	469048	snp	C	T	T:186 C:0	CDS	+	120/717	40/238	synonymous_variant c.120C>T p.Arg40Arg	FHQ17_RS02005		MerR family transcriptional regulator
NZ_CP040883	469133	snp	C	T	T:216 C:0	CDS	+	205/717	69/238	synonymous_variant c.205C>T p.Leu69Leu	FHQ17_RS02005		MerR family transcriptional regulator
NZ_CP040883	469195	snp	A	G	G:209 A:0	CDS	+	267/717	89/238	synonymous_variant c.267A>G p.Glu89Glu	FHQ17_RS02005		MerR family transcriptional regulator
NZ_CP040883	469223	snp	A	C	C:183 A:0	CDS	+	295/717	99/238	missense_variant c.295A>C p.Asn99His	FHQ17_RS02005		MerR family transcriptional regulator
NZ_CP040883	469304	complex	GCTAT	ACTAC	ACTAC:158 GCTAT:0	CDS	+	376/717	126/238	missense_variant c.376_380delGCTATinsACTAC p.AlaIle126ThrThr	FHQ17_RS02005		MerR family transcriptional regulator
NZ_CP040883	469378	snp	T	G	G:142 T:0	CDS	+	450/717	150/238	synonymous_variant c.450T>G p.Gly150Gly	FHQ17_RS02005		MerR family transcriptional regulator
NZ_CP040883	469404	snp	C	T	T:160 C:0	CDS	+	476/717	159/238	missense_variant c.476C>T p.Thr159Ile	FHQ17_RS02005		MerR family transcriptional regulator
NZ_CP040883	469419	snp	A	G	G:159 A:0	CDS	+	491/717	164/238	missense_variant c.491A>G p.Gln164Arg	FHQ17_RS02005		MerR family transcriptional regulator
NZ_CP040883	469480	snp	G	A	A:181 G:0	CDS	+	552/717	184/238	synonymous_variant c.552G>A p.Thr184Thr	FHQ17_RS02005		MerR family transcriptional regulator
NZ_CP040883	469513	snp	T	C	C:181 T:0	CDS	+	585/717	195/238	synonymous_variant c.585T>C p.Cys195Cys	FHQ17_RS02005		MerR family transcriptional regulator
NZ_CP040883	469525	snp	C	T	T:164 C:0	CDS	+	597/717	199/238	synonymous_variant c.597C>T p.His199His	FHQ17_RS02005		MerR family transcriptional regulator
NZ_CP040883	469582	snp	A	T	T:156 A:0	CDS	+	654/717	218/238	synonymous_variant c.654A>T p.Thr218Thr	FHQ17_RS02005		MerR family transcriptional regulator
NZ_CP040883	469625	snp	G	A	A:187 G:0	CDS	+	697/717	233/238	missense_variant c.697G>A p.Val233Ile	FHQ17_RS02005		MerR family transcriptional regulator
NZ_CP040883	469641	snp	T	A	A:178 T:0	CDS	+	713/717	238/238	missense_variant c.713T>A p.Leu238Gln	FHQ17_RS02005		MerR family transcriptional regulator
NZ_CP040883	469669	snp	G	A	A:174 G:0
NZ_CP040883	469685	snp	C	T	T:183 C:0
NZ_CP040883	469745	snp	T	C	C:181 T:1
NZ_CP040883	469759	snp	G	A	A:174 G:0
NZ_CP040883	469764	snp	T	C	C:169 T:0
NZ_CP040883	469771	snp	A	C	C:162 A:0
NZ_CP040883	469787	snp	A	G	G:165 A:0
NZ_CP040883	469956	snp	T	C	C:169 T:0	CDS	-	1206/1359	402/452	synonymous_variant c.1206A>G p.Leu402Leu	FHQ17_RS02010	glpT	glycerol-3-phosphate transporter
NZ_CP040883	469992	complex	GCCA	ACCC	ACCC:172 GCCA:0	CDS	-	1170/1359	389/452	synonymous_variant c.1167_1170delTGGCinsGGGT p.391	FHQ17_RS02010	glpT	glycerol-3-phosphate transporter
NZ_CP040883	470178	snp	G	A	A:216 G:0	CDS	-	984/1359	328/452	synonymous_variant c.984C>T p.Arg328Arg	FHQ17_RS02010	glpT	glycerol-3-phosphate transporter
NZ_CP040883	470415	snp	C	A	A:172 C:0	CDS	-	747/1359	249/452	synonymous_variant c.747G>T p.Thr249Thr	FHQ17_RS02010	glpT	glycerol-3-phosphate transporter
NZ_CP040883	470529	snp	C	G	G:174 C:0	CDS	-	633/1359	211/452	missense_variant c.633G>C p.Leu211Phe	FHQ17_RS02010	glpT	glycerol-3-phosphate transporter
NZ_CP040883	470574	snp	A	G	G:165 A:0	CDS	-	588/1359	196/452	synonymous_variant c.588T>C p.Gly196Gly	FHQ17_RS02010	glpT	glycerol-3-phosphate transporter
NZ_CP040883	470700	snp	A	G	G:179 A:0	CDS	-	462/1359	154/452	synonymous_variant c.462T>C p.Arg154Arg	FHQ17_RS02010	glpT	glycerol-3-phosphate transporter
NZ_CP040883	470910	snp	G	T	T:203 G:0	CDS	-	252/1359	84/452	synonymous_variant c.252C>A p.Gly84Gly	FHQ17_RS02010	glpT	glycerol-3-phosphate transporter
NZ_CP040883	470973	snp	A	C	C:173 A:0	CDS	-	189/1359	63/452	synonymous_variant c.189T>G p.Gly63Gly	FHQ17_RS02010	glpT	glycerol-3-phosphate transporter
NZ_CP040883	470985	snp	A	G	G:196 A:0	CDS	-	177/1359	59/452	synonymous_variant c.177T>C p.Gly59Gly	FHQ17_RS02010	glpT	glycerol-3-phosphate transporter
NZ_CP040883	471096	snp	C	T	T:220 C:0	CDS	-	66/1359	22/452	synonymous_variant c.66G>A p.Thr22Thr	FHQ17_RS02010	glpT	glycerol-3-phosphate transporter
NZ_CP040883	471116	snp	A	C	C:183 A:0	CDS	-	46/1359	16/452	missense_variant c.46T>G p.Ser16Ala	FHQ17_RS02010	glpT	glycerol-3-phosphate transporter
NZ_CP040883	471254	complex	ATG	TTA	TTA:203 ATG:0
NZ_CP040883	471272	complex	AAAAT	CAAAA	CAAAA:202 AAAAT:1
NZ_CP040883	471287	snp	A	G	G:192 A:0
NZ_CP040883	471338	del	ATTTTATAAAC	ATTTATAAAC	ATTTATAAAC:160 ATTTTATAAAC:0
NZ_CP040883	471361	snp	A	G	G:200 A:0
NZ_CP040883	471409	snp	G	T	T:199 G:0
NZ_CP040883	471465	snp	G	A	A:206 G:1
NZ_CP040883	471621	snp	G	A	A:219 G:0	CDS	+	93/681	31/226	synonymous_variant c.93G>A p.Glu31Glu	FHQ17_RS02015		GntR family transcriptional regulator
NZ_CP040883	471750	snp	T	A	A:158 T:0	CDS	+	222/681	74/226	synonymous_variant c.222T>A p.Ala74Ala	FHQ17_RS02015		GntR family transcriptional regulator
NZ_CP040883	471859	snp	A	G	G:187 A:0	CDS	+	331/681	111/226	missense_variant c.331A>G p.Ile111Val	FHQ17_RS02015		GntR family transcriptional regulator
NZ_CP040883	471909	snp	T	C	C:183 T:0	CDS	+	381/681	127/226	synonymous_variant c.381T>C p.Phe127Phe	FHQ17_RS02015		GntR family transcriptional regulator
NZ_CP040883	472011	snp	A	G	G:186 A:1	CDS	+	483/681	161/226	synonymous_variant c.483A>G p.Lys161Lys	FHQ17_RS02015		GntR family transcriptional regulator
NZ_CP040883	472057	snp	G	A	A:167 G:0	CDS	+	529/681	177/226	missense_variant c.529G>A p.Ala177Thr	FHQ17_RS02015		GntR family transcriptional regulator
NZ_CP040883	472091	mnp	AA	GT	GT:154 AA:0	CDS	+	563/681	188/226	missense_variant c.563_564delAAinsGT p.Lys188Ser	FHQ17_RS02015		GntR family transcriptional regulator
NZ_CP040883	472193	snp	G	C	C:181 G:0	CDS	+	665/681	222/226	missense_variant c.665G>C p.Gly222Ala	FHQ17_RS02015		GntR family transcriptional regulator
NZ_CP040883	472373	snp	T	G	G:185 T:0	CDS	+	141/1542	47/513	synonymous_variant c.141T>G p.Pro47Pro	FHQ17_RS02020	gntK	gluconokinase
NZ_CP040883	472500	snp	A	G	G:200 A:0	CDS	+	268/1542	90/513	missense_variant c.268A>G p.Asn90Asp	FHQ17_RS02020	gntK	gluconokinase
NZ_CP040883	472739	snp	A	G	G:199 A:0	CDS	+	507/1542	169/513	synonymous_variant c.507A>G p.Arg169Arg	FHQ17_RS02020	gntK	gluconokinase
NZ_CP040883	472982	snp	T	C	C:204 T:0	CDS	+	750/1542	250/513	synonymous_variant c.750T>C p.Ser250Ser	FHQ17_RS02020	gntK	gluconokinase
NZ_CP040883	473024	snp	C	T	T:182 C:0	CDS	+	792/1542	264/513	synonymous_variant c.792C>T p.Gly264Gly	FHQ17_RS02020	gntK	gluconokinase
NZ_CP040883	473033	snp	T	C	C:188 T:0	CDS	+	801/1542	267/513	synonymous_variant c.801T>C p.Arg267Arg	FHQ17_RS02020	gntK	gluconokinase
NZ_CP040883	473066	snp	G	A	A:195 G:0	CDS	+	834/1542	278/513	synonymous_variant c.834G>A p.Lys278Lys	FHQ17_RS02020	gntK	gluconokinase
NZ_CP040883	473093	snp	T	C	C:197 T:0	CDS	+	861/1542	287/513	synonymous_variant c.861T>C p.Asp287Asp	FHQ17_RS02020	gntK	gluconokinase
NZ_CP040883	473120	snp	C	A	A:206 C:0	CDS	+	888/1542	296/513	synonymous_variant c.888C>A p.Pro296Pro	FHQ17_RS02020	gntK	gluconokinase
NZ_CP040883	473153	snp	A	G	G:205 A:1	CDS	+	921/1542	307/513	synonymous_variant c.921A>G p.Leu307Leu	FHQ17_RS02020	gntK	gluconokinase
NZ_CP040883	473234	snp	C	A	A:202 C:0	CDS	+	1002/1542	334/513	synonymous_variant c.1002C>A p.Ala334Ala	FHQ17_RS02020	gntK	gluconokinase
NZ_CP040883	473264	snp	A	G	G:204 A:0	CDS	+	1032/1542	344/513	synonymous_variant c.1032A>G p.Leu344Leu	FHQ17_RS02020	gntK	gluconokinase
NZ_CP040883	473309	snp	C	T	T:188 C:0	CDS	+	1077/1542	359/513	synonymous_variant c.1077C>T p.Asn359Asn	FHQ17_RS02020	gntK	gluconokinase
NZ_CP040883	473318	snp	T	A	A:190 T:0	CDS	+	1086/1542	362/513	synonymous_variant c.1086T>A p.Ala362Ala	FHQ17_RS02020	gntK	gluconokinase
NZ_CP040883	473324	snp	T	G	G:198 T:0	CDS	+	1092/1542	364/513	synonymous_variant c.1092T>G p.Gly364Gly	FHQ17_RS02020	gntK	gluconokinase
NZ_CP040883	473375	complex	AGCA	GGCC	GGCC:179 AGCA:0	CDS	+	1143/1542	381/513	synonymous_variant c.1143_1146delAGCAinsGGCC p.383	FHQ17_RS02020	gntK	gluconokinase
NZ_CP040883	473391	snp	T	C	C:205 T:0	CDS	+	1159/1542	387/513	synonymous_variant c.1159T>C p.Leu387Leu	FHQ17_RS02020	gntK	gluconokinase
NZ_CP040883	473408	snp	A	G	G:186 A:0	CDS	+	1176/1542	392/513	synonymous_variant c.1176A>G p.Thr392Thr	FHQ17_RS02020	gntK	gluconokinase
NZ_CP040883	473420	snp	A	T	T:197 A:0	CDS	+	1188/1542	396/513	synonymous_variant c.1188A>T p.Ala396Ala	FHQ17_RS02020	gntK	gluconokinase
NZ_CP040883	473447	snp	G	A	A:212 G:0	CDS	+	1215/1542	405/513	synonymous_variant c.1215G>A p.Pro405Pro	FHQ17_RS02020	gntK	gluconokinase
NZ_CP040883	473453	snp	A	G	G:203 A:0	CDS	+	1221/1542	407/513	synonymous_variant c.1221A>G p.Thr407Thr	FHQ17_RS02020	gntK	gluconokinase
NZ_CP040883	473487	snp	G	A	A:189 G:0	CDS	+	1255/1542	419/513	missense_variant c.1255G>A p.Val419Ile	FHQ17_RS02020	gntK	gluconokinase
NZ_CP040883	473636	snp	A	T	T:209 A:0	CDS	+	1404/1542	468/513	synonymous_variant c.1404A>T p.Thr468Thr	FHQ17_RS02020	gntK	gluconokinase
NZ_CP040883	473699	snp	C	T	T:177 C:0	CDS	+	1467/1542	489/513	synonymous_variant c.1467C>T p.Phe489Phe	FHQ17_RS02020	gntK	gluconokinase
NZ_CP040883	473803	snp	G	A	A:191 G:0
NZ_CP040883	473910	snp	G	A	A:207 G:0	CDS	+	87/1359	29/452	synonymous_variant c.87G>A p.Thr29Thr	FHQ17_RS02025		gluconate:H symporter
NZ_CP040883	474069	snp	C	T	T:179 C:0	CDS	+	246/1359	82/452	synonymous_variant c.246C>T p.Asp82Asp	FHQ17_RS02025		gluconate:H symporter
NZ_CP040883	474078	snp	C	G	G:188 C:0	CDS	+	255/1359	85/452	synonymous_variant c.255C>G p.Gly85Gly	FHQ17_RS02025		gluconate:H symporter
NZ_CP040883	474204	snp	A	C	C:185 A:0	CDS	+	381/1359	127/452	synonymous_variant c.381A>C p.Ile127Ile	FHQ17_RS02025		gluconate:H symporter
NZ_CP040883	474631	snp	A	G	G:199 A:0	CDS	+	808/1359	270/452	missense_variant c.808A>G p.Ile270Val	FHQ17_RS02025		gluconate:H symporter
NZ_CP040883	474661	snp	A	T	T:201 A:0	CDS	+	838/1359	280/452	missense_variant c.838A>T p.Met280Leu	FHQ17_RS02025		gluconate:H symporter
NZ_CP040883	474675	snp	G	A	A:189 G:0	CDS	+	852/1359	284/452	synonymous_variant c.852G>A p.Val284Val	FHQ17_RS02025		gluconate:H symporter
NZ_CP040883	474939	snp	C	T	T:158 C:1	CDS	+	1116/1359	372/452	synonymous_variant c.1116C>T p.Ala372Ala	FHQ17_RS02025		gluconate:H symporter
NZ_CP040883	474975	snp	A	G	G:180 A:1	CDS	+	1152/1359	384/452	synonymous_variant c.1152A>G p.Glu384Glu	FHQ17_RS02025		gluconate:H symporter
NZ_CP040883	475053	snp	T	A	A:204 T:0	CDS	+	1230/1359	410/452	synonymous_variant c.1230T>A p.Ala410Ala	FHQ17_RS02025		gluconate:H symporter
NZ_CP040883	475158	snp	C	T	T:216 C:0	CDS	+	1335/1359	445/452	synonymous_variant c.1335C>T p.Ile445Ile	FHQ17_RS02025		gluconate:H symporter
NZ_CP040883	475168	snp	A	G	G:204 A:0	CDS	+	1345/1359	449/452	missense_variant c.1345A>G p.Ser449Gly	FHQ17_RS02025		gluconate:H symporter
NZ_CP040883	475184	del	GAAAAAATTC	GAAAAATTC	GAAAAATTC:175 GAAAAAATTC:0
NZ_CP040883	475194	snp	T	C	C:187 T:0
NZ_CP040883	475199	snp	A	G	G:183 A:0
NZ_CP040883	475279	snp	C	A	A:209 C:0
NZ_CP040883	475553	snp	A	T	T:158 A:0	CDS	+	123/867	41/288	synonymous_variant c.123A>T p.Ile41Ile	FHQ17_RS02030	galU	UTP--glucose-1-phosphate uridylyltransferase GalU
NZ_CP040883	475793	snp	T	C	C:200 T:0	CDS	+	363/867	121/288	synonymous_variant c.363T>C p.Ile121Ile	FHQ17_RS02030	galU	UTP--glucose-1-phosphate uridylyltransferase GalU
NZ_CP040883	475847	snp	T	A	A:203 T:0	CDS	+	417/867	139/288	synonymous_variant c.417T>A p.Thr139Thr	FHQ17_RS02030	galU	UTP--glucose-1-phosphate uridylyltransferase GalU
NZ_CP040883	475904	snp	G	T	T:180 G:0	CDS	+	474/867	158/288	synonymous_variant c.474G>T p.Gly158Gly	FHQ17_RS02030	galU	UTP--glucose-1-phosphate uridylyltransferase GalU
NZ_CP040883	475916	snp	G	A	A:168 G:0	CDS	+	486/867	162/288	synonymous_variant c.486G>A p.Val162Val	FHQ17_RS02030	galU	UTP--glucose-1-phosphate uridylyltransferase GalU
NZ_CP040883	475966	complex	AGGGG	GGGGA	GGGGA:148 AGGGG:0	CDS	+	536/867	179/288	missense_variant c.536_540delAGGGGinsGGGGA p.Glu179Gly	FHQ17_RS02030	galU	UTP--glucose-1-phosphate uridylyltransferase GalU
NZ_CP040883	476096	snp	A	G	G:210 A:0	CDS	+	666/867	222/288	synonymous_variant c.666A>G p.Glu222Glu	FHQ17_RS02030	galU	UTP--glucose-1-phosphate uridylyltransferase GalU
NZ_CP040883	476154	snp	C	A	A:195 C:0	CDS	+	724/867	242/288	missense_variant c.724C>A p.Gln242Lys	FHQ17_RS02030	galU	UTP--glucose-1-phosphate uridylyltransferase GalU
NZ_CP040883	476238	snp	C	T	T:182 C:0	CDS	+	808/867	270/288	synonymous_variant c.808C>T p.Leu270Leu	FHQ17_RS02030	galU	UTP--glucose-1-phosphate uridylyltransferase GalU
NZ_CP040883	476261	snp	A	T	T:161 A:0	CDS	+	831/867	277/288	missense_variant c.831A>T p.Gln277His	FHQ17_RS02030	galU	UTP--glucose-1-phosphate uridylyltransferase GalU
NZ_CP040883	476321	snp	A	T	T:170 A:0
NZ_CP040883	476408	complex	ATA	GTG	GTG:166 ATA:0
NZ_CP040883	476415	snp	C	T	T:169 C:0
NZ_CP040883	476423	mnp	GA	AT	AT:154 GA:0
NZ_CP040883	476443	snp	C	T	T:161 C:0
NZ_CP040883	476495	snp	T	C	C:195 T:0
NZ_CP040883	476504	complex	ATTATAC	TTTCTAT	TTTCTAT:178 ATTATAC:0
NZ_CP040883	476532	snp	A	G	G:177 A:1	CDS	-	1620/1641	540/546	synonymous_variant c.1620T>C p.Asn540Asn	FHQ17_RS02035		phospho-sugar mutase
NZ_CP040883	476577	snp	C	T	T:175 C:0	CDS	-	1575/1641	525/546	synonymous_variant c.1575G>A p.Val525Val	FHQ17_RS02035		phospho-sugar mutase
NZ_CP040883	477167	snp	G	A	A:193 G:0	CDS	-	985/1641	329/546	missense_variant c.985C>T p.Pro329Ser	FHQ17_RS02035		phospho-sugar mutase
NZ_CP040883	477172	snp	T	C	C:197 T:0	CDS	-	980/1641	327/546	missense_variant c.980A>G p.Glu327Gly	FHQ17_RS02035		phospho-sugar mutase
NZ_CP040883	477225	snp	A	G	G:188 A:0	CDS	-	927/1641	309/546	synonymous_variant c.927T>C p.Asn309Asn	FHQ17_RS02035		phospho-sugar mutase
NZ_CP040883	477294	complex	ACCG	GCCA	GCCA:168 ACCG:0	CDS	-	858/1641	285/546	synonymous_variant c.855_858delCGGTinsTGGC p.287	FHQ17_RS02035		phospho-sugar mutase
NZ_CP040883	477318	snp	C	G	G:161 C:0	CDS	-	834/1641	278/546	missense_variant c.834G>C p.Gln278His	FHQ17_RS02035		phospho-sugar mutase
NZ_CP040883	477330	snp	C	T	T:160 C:0	CDS	-	822/1641	274/546	synonymous_variant c.822G>A p.Glu274Glu	FHQ17_RS02035		phospho-sugar mutase
NZ_CP040883	477348	snp	C	G	G:180 C:0	CDS	-	804/1641	268/546	synonymous_variant c.804G>C p.Ala268Ala	FHQ17_RS02035		phospho-sugar mutase
NZ_CP040883	477417	snp	A	G	G:164 A:0	CDS	-	735/1641	245/546	synonymous_variant c.735T>C p.Val245Val	FHQ17_RS02035		phospho-sugar mutase
NZ_CP040883	477741	snp	G	A	A:182 G:0	CDS	-	411/1641	137/546	synonymous_variant c.411C>T p.Asn137Asn	FHQ17_RS02035		phospho-sugar mutase
NZ_CP040883	477747	snp	G	A	A:181 G:0	CDS	-	405/1641	135/546	synonymous_variant c.405C>T p.Ser135Ser	FHQ17_RS02035		phospho-sugar mutase
NZ_CP040883	477801	snp	T	C	C:208 T:0	CDS	-	351/1641	117/546	synonymous_variant c.351A>G p.Leu117Leu	FHQ17_RS02035		phospho-sugar mutase
NZ_CP040883	477924	snp	G	A	A:234 G:0	CDS	-	228/1641	76/546	synonymous_variant c.228C>T p.Val76Val	FHQ17_RS02035		phospho-sugar mutase
NZ_CP040883	478002	snp	G	T	T:209 G:0	CDS	-	150/1641	50/546	synonymous_variant c.150C>A p.Gly50Gly	FHQ17_RS02035		phospho-sugar mutase
NZ_CP040883	478128	snp	A	T	T:215 A:0	CDS	-	24/1641	8/546	synonymous_variant c.24T>A p.Val8Val	FHQ17_RS02035		phospho-sugar mutase
NZ_CP040883	478226	snp	C	G	G:177 C:0
NZ_CP040883	478499	mnp	CT	TC	TC:227 CT:0	CDS	+	131/1491	44/496	missense_variant c.131_132delCTinsTC p.Ala44Val	FHQ17_RS02040		glycosyltransferase
NZ_CP040883	478509	snp	T	C	C:232 T:0	CDS	+	141/1491	47/496	synonymous_variant c.141T>C p.Asn47Asn	FHQ17_RS02040		glycosyltransferase
NZ_CP040883	478616	complex	CA	GT	GT:183 CA:0	CDS	+	248/1491	83/496	missense_variant c.248_249delCAinsGT p.Thr83Ser	FHQ17_RS02040		glycosyltransferase
NZ_CP040883	478842	snp	A	G	G:197 A:1	CDS	+	474/1491	158/496	synonymous_variant c.474A>G p.Leu158Leu	FHQ17_RS02040		glycosyltransferase
NZ_CP040883	478869	snp	C	T	T:206 C:0	CDS	+	501/1491	167/496	synonymous_variant c.501C>T p.Arg167Arg	FHQ17_RS02040		glycosyltransferase
NZ_CP040883	479052	snp	C	A	A:187 C:0	CDS	+	684/1491	228/496	missense_variant c.684C>A p.Asn228Lys	FHQ17_RS02040		glycosyltransferase
NZ_CP040883	479086	snp	C	T	T:186 C:0	CDS	+	718/1491	240/496	synonymous_variant c.718C>T p.Leu240Leu	FHQ17_RS02040		glycosyltransferase
NZ_CP040883	479114	snp	A	T	T:177 A:0	CDS	+	746/1491	249/496	missense_variant c.746A>T p.Lys249Met	FHQ17_RS02040		glycosyltransferase
NZ_CP040883	479191	snp	C	T	T:179 C:0	CDS	+	823/1491	275/496	synonymous_variant c.823C>T p.Leu275Leu	FHQ17_RS02040		glycosyltransferase
NZ_CP040883	479323	snp	C	A	A:168 C:0	CDS	+	955/1491	319/496	missense_variant c.955C>A p.Gln319Lys	FHQ17_RS02040		glycosyltransferase
NZ_CP040883	479335	snp	G	C	C:173 G:0	CDS	+	967/1491	323/496	missense_variant c.967G>C p.Asp323His	FHQ17_RS02040		glycosyltransferase
NZ_CP040883	479379	snp	G	A	A:204 G:0	CDS	+	1011/1491	337/496	synonymous_variant c.1011G>A p.Gln337Gln	FHQ17_RS02040		glycosyltransferase
NZ_CP040883	479391	snp	T	C	C:210 T:0	CDS	+	1023/1491	341/496	synonymous_variant c.1023T>C p.Asp341Asp	FHQ17_RS02040		glycosyltransferase
NZ_CP040883	479425	snp	T	A	A:178 T:0	CDS	+	1057/1491	353/496	missense_variant c.1057T>A p.Tyr353Asn	FHQ17_RS02040		glycosyltransferase
NZ_CP040883	479448	snp	T	G	G:222 T:0	CDS	+	1080/1491	360/496	synonymous_variant c.1080T>G p.Ala360Ala	FHQ17_RS02040		glycosyltransferase
NZ_CP040883	479562	snp	G	A	A:206 G:0	CDS	+	1194/1491	398/496	synonymous_variant c.1194G>A p.Glu398Glu	FHQ17_RS02040		glycosyltransferase
NZ_CP040883	479592	snp	C	T	T:234 C:0	CDS	+	1224/1491	408/496	synonymous_variant c.1224C>T p.Thr408Thr	FHQ17_RS02040		glycosyltransferase
NZ_CP040883	479656	snp	G	T	T:177 G:0	CDS	+	1288/1491	430/496	missense_variant c.1288G>T p.Ala430Ser	FHQ17_RS02040		glycosyltransferase
NZ_CP040883	479661	snp	C	T	T:176 C:1	CDS	+	1293/1491	431/496	synonymous_variant c.1293C>T p.Tyr431Tyr	FHQ17_RS02040		glycosyltransferase
NZ_CP040883	479679	snp	T	C	C:186 T:0	CDS	+	1311/1491	437/496	synonymous_variant c.1311T>C p.Pro437Pro	FHQ17_RS02040		glycosyltransferase
NZ_CP040883	479701	snp	A	G	G:214 A:0	CDS	+	1333/1491	445/496	missense_variant c.1333A>G p.Lys445Glu	FHQ17_RS02040		glycosyltransferase
NZ_CP040883	479748	snp	C	T	T:221 C:0	CDS	+	1380/1491	460/496	synonymous_variant c.1380C>T p.Ala460Ala	FHQ17_RS02040		glycosyltransferase
NZ_CP040883	479835	snp	G	A	A:227 G:0	CDS	+	1467/1491	489/496	synonymous_variant c.1467G>A p.Gln489Gln	FHQ17_RS02040		glycosyltransferase
NZ_CP040883	479914	complex	CTTTTTTATAC	CTTTTTTTATGC	CTTTTTTTATGC:173 CTTTTTTATAC:0
NZ_CP040883	479974	snp	T	G	G:206 T:0
NZ_CP040883	480041	snp	A	G	G:221 A:0
NZ_CP040883	480054	snp	A	C	C:184 A:0
NZ_CP040883	480077	snp	G	A	A:207 G:0
NZ_CP040883	480114	complex	GGTA	AGTG	AGTG:200 GGTA:0
NZ_CP040883	480186	snp	C	T	T:198 C:0	CDS	+	55/393	19/130	synonymous_variant c.55C>T p.Leu19Leu	FHQ17_RS02045		(deoxy)nucleoside triphosphate pyrophosphohydrolase
NZ_CP040883	480221	snp	T	C	C:211 T:0	CDS	+	90/393	30/130	synonymous_variant c.90T>C p.Pro30Pro	FHQ17_RS02045		(deoxy)nucleoside triphosphate pyrophosphohydrolase
NZ_CP040883	480236	snp	T	C	C:197 T:0	CDS	+	105/393	35/130	synonymous_variant c.105T>C p.Phe35Phe	FHQ17_RS02045		(deoxy)nucleoside triphosphate pyrophosphohydrolase
NZ_CP040883	480473	snp	A	T	T:201 A:0	CDS	+	342/393	114/130	missense_variant c.342A>T p.Glu114Asp	FHQ17_RS02045		(deoxy)nucleoside triphosphate pyrophosphohydrolase
NZ_CP040883	480489	snp	A	G	G:198 A:0	CDS	+	358/393	120/130	missense_variant c.358A>G p.Ile120Val	FHQ17_RS02045		(deoxy)nucleoside triphosphate pyrophosphohydrolase
NZ_CP040883	480801	snp	T	A	A:196 T:0	CDS	+	276/2859	92/952	synonymous_variant c.276T>A p.Gly92Gly	FHQ17_RS02050		DEAD/DEAH box helicase
NZ_CP040883	480834	snp	G	A	A:167 G:0	CDS	+	309/2859	103/952	synonymous_variant c.309G>A p.Leu103Leu	FHQ17_RS02050		DEAD/DEAH box helicase
NZ_CP040883	480912	snp	C	T	T:181 C:0	CDS	+	387/2859	129/952	synonymous_variant c.387C>T p.Asn129Asn	FHQ17_RS02050		DEAD/DEAH box helicase
NZ_CP040883	481030	snp	T	C	C:195 T:0	CDS	+	505/2859	169/952	missense_variant c.505T>C p.Tyr169His	FHQ17_RS02050		DEAD/DEAH box helicase
NZ_CP040883	481143	snp	T	C	C:181 T:0	CDS	+	618/2859	206/952	synonymous_variant c.618T>C p.Val206Val	FHQ17_RS02050		DEAD/DEAH box helicase
NZ_CP040883	481158	snp	T	A	A:178 T:0	CDS	+	633/2859	211/952	missense_variant c.633T>A p.Asp211Glu	FHQ17_RS02050		DEAD/DEAH box helicase
NZ_CP040883	481176	snp	A	G	G:190 A:0	CDS	+	651/2859	217/952	synonymous_variant c.651A>G p.Glu217Glu	FHQ17_RS02050		DEAD/DEAH box helicase
NZ_CP040883	481215	snp	A	T	T:194 A:0	CDS	+	690/2859	230/952	synonymous_variant c.690A>T p.Ala230Ala	FHQ17_RS02050		DEAD/DEAH box helicase
NZ_CP040883	481230	snp	G	A	A:206 G:1	CDS	+	705/2859	235/952	synonymous_variant c.705G>A p.Glu235Glu	FHQ17_RS02050		DEAD/DEAH box helicase
NZ_CP040883	481250	snp	A	G	G:199 A:0	CDS	+	725/2859	242/952	missense_variant c.725A>G p.Glu242Gly	FHQ17_RS02050		DEAD/DEAH box helicase
NZ_CP040883	481281	snp	G	A	A:182 G:0	CDS	+	756/2859	252/952	synonymous_variant c.756G>A p.Gly252Gly	FHQ17_RS02050		DEAD/DEAH box helicase
NZ_CP040883	481320	snp	T	A	A:194 T:0	CDS	+	795/2859	265/952	synonymous_variant c.795T>A p.Ala265Ala	FHQ17_RS02050		DEAD/DEAH box helicase
NZ_CP040883	481410	snp	G	A	A:212 G:0	CDS	+	885/2859	295/952	synonymous_variant c.885G>A p.Glu295Glu	FHQ17_RS02050		DEAD/DEAH box helicase
NZ_CP040883	481420	snp	A	G	G:210 A:0	CDS	+	895/2859	299/952	missense_variant c.895A>G p.Asn299Asp	FHQ17_RS02050		DEAD/DEAH box helicase
NZ_CP040883	481443	complex	AC	GA	GA:213 AC:0	CDS	+	918/2859	306/952	synonymous_variant c.918_919delACinsGA p.308	FHQ17_RS02050		DEAD/DEAH box helicase
NZ_CP040883	481449	snp	G	A	A:215 G:0	CDS	+	924/2859	308/952	synonymous_variant c.924G>A p.Lys308Lys	FHQ17_RS02050		DEAD/DEAH box helicase
NZ_CP040883	481467	snp	C	T	T:210 C:0	CDS	+	942/2859	314/952	synonymous_variant c.942C>T p.Phe314Phe	FHQ17_RS02050		DEAD/DEAH box helicase
NZ_CP040883	481515	snp	G	C	C:197 G:0	CDS	+	990/2859	330/952	missense_variant c.990G>C p.Leu330Phe	FHQ17_RS02050		DEAD/DEAH box helicase
NZ_CP040883	481557	snp	T	G	G:162 T:0	CDS	+	1032/2859	344/952	synonymous_variant c.1032T>G p.Ala344Ala	FHQ17_RS02050		DEAD/DEAH box helicase
NZ_CP040883	481565	snp	T	C	C:182 T:0	CDS	+	1040/2859	347/952	missense_variant c.1040T>C p.Ile347Thr	FHQ17_RS02050		DEAD/DEAH box helicase
NZ_CP040883	481671	snp	G	A	A:172 G:0	CDS	+	1146/2859	382/952	synonymous_variant c.1146G>A p.Leu382Leu	FHQ17_RS02050		DEAD/DEAH box helicase
NZ_CP040883	481692	snp	T	C	C:179 T:0	CDS	+	1167/2859	389/952	synonymous_variant c.1167T>C p.Tyr389Tyr	FHQ17_RS02050		DEAD/DEAH box helicase
NZ_CP040883	481713	snp	T	C	C:202 T:0	CDS	+	1188/2859	396/952	synonymous_variant c.1188T>C p.Ala396Ala	FHQ17_RS02050		DEAD/DEAH box helicase
NZ_CP040883	481824	snp	A	G	G:175 A:0	CDS	+	1299/2859	433/952	synonymous_variant c.1299A>G p.Glu433Glu	FHQ17_RS02050		DEAD/DEAH box helicase
NZ_CP040883	481836	snp	C	T	T:170 C:0	CDS	+	1311/2859	437/952	synonymous_variant c.1311C>T p.His437His	FHQ17_RS02050		DEAD/DEAH box helicase
NZ_CP040883	481866	snp	T	C	C:171 T:0	CDS	+	1341/2859	447/952	synonymous_variant c.1341T>C p.Tyr447Tyr	FHQ17_RS02050		DEAD/DEAH box helicase
NZ_CP040883	481875	snp	C	T	T:167 C:0	CDS	+	1350/2859	450/952	synonymous_variant c.1350C>T p.Asp450Asp	FHQ17_RS02050		DEAD/DEAH box helicase
NZ_CP040883	481884	snp	G	A	A:165 G:0	CDS	+	1359/2859	453/952	synonymous_variant c.1359G>A p.Lys453Lys	FHQ17_RS02050		DEAD/DEAH box helicase
NZ_CP040883	481996	snp	G	A	A:205 G:0	CDS	+	1471/2859	491/952	missense_variant c.1471G>A p.Ala491Thr	FHQ17_RS02050		DEAD/DEAH box helicase
NZ_CP040883	482049	snp	A	T	T:204 A:0	CDS	+	1524/2859	508/952	synonymous_variant c.1524A>T p.Val508Val	FHQ17_RS02050		DEAD/DEAH box helicase
NZ_CP040883	482178	snp	T	C	C:172 T:0	CDS	+	1653/2859	551/952	synonymous_variant c.1653T>C p.Phe551Phe	FHQ17_RS02050		DEAD/DEAH box helicase
NZ_CP040883	482199	snp	C	T	T:167 C:0	CDS	+	1674/2859	558/952	synonymous_variant c.1674C>T p.Ile558Ile	FHQ17_RS02050		DEAD/DEAH box helicase
NZ_CP040883	482271	snp	C	T	T:181 C:0	CDS	+	1746/2859	582/952	synonymous_variant c.1746C>T p.Tyr582Tyr	FHQ17_RS02050		DEAD/DEAH box helicase
NZ_CP040883	482379	snp	T	C	C:187 T:0	CDS	+	1854/2859	618/952	synonymous_variant c.1854T>C p.Asn618Asn	FHQ17_RS02050		DEAD/DEAH box helicase
NZ_CP040883	482445	snp	T	C	C:196 T:0	CDS	+	1920/2859	640/952	synonymous_variant c.1920T>C p.Leu640Leu	FHQ17_RS02050		DEAD/DEAH box helicase
NZ_CP040883	482472	snp	T	A	A:188 T:0	CDS	+	1947/2859	649/952	synonymous_variant c.1947T>A p.Ile649Ile	FHQ17_RS02050		DEAD/DEAH box helicase
NZ_CP040883	482596	snp	A	T	T:194 A:0	CDS	+	2071/2859	691/952	missense_variant c.2071A>T p.Thr691Ser	FHQ17_RS02050		DEAD/DEAH box helicase
NZ_CP040883	482638	snp	A	G	G:162 A:0	CDS	+	2113/2859	705/952	missense_variant c.2113A>G p.Ile705Val	FHQ17_RS02050		DEAD/DEAH box helicase
NZ_CP040883	482706	snp	G	T	T:172 G:0	CDS	+	2181/2859	727/952	synonymous_variant c.2181G>T p.Ser727Ser	FHQ17_RS02050		DEAD/DEAH box helicase
NZ_CP040883	482778	complex	CGGAT	TGGAC	TGGAC:170 CGGAT:0	CDS	+	2253/2859	751/952	synonymous_variant c.2253_2257delCGGATinsTGGAC p.754	FHQ17_RS02050		DEAD/DEAH box helicase
NZ_CP040883	482869	snp	A	G	G:181 A:0	CDS	+	2344/2859	782/952	missense_variant c.2344A>G p.Ile782Val	FHQ17_RS02050		DEAD/DEAH box helicase
NZ_CP040883	482877	snp	T	C	C:190 T:0	CDS	+	2352/2859	784/952	synonymous_variant c.2352T>C p.Asp784Asp	FHQ17_RS02050		DEAD/DEAH box helicase
NZ_CP040883	483093	snp	C	T	T:194 C:0	CDS	+	2568/2859	856/952	synonymous_variant c.2568C>T p.Tyr856Tyr	FHQ17_RS02050		DEAD/DEAH box helicase
NZ_CP040883	483141	snp	C	T	T:191 C:0	CDS	+	2616/2859	872/952	synonymous_variant c.2616C>T p.Ser872Ser	FHQ17_RS02050		DEAD/DEAH box helicase
NZ_CP040883	483194	snp	G	A	A:185 G:0	CDS	+	2669/2859	890/952	missense_variant c.2669G>A p.Ser890Asn	FHQ17_RS02050		DEAD/DEAH box helicase
NZ_CP040883	483334	snp	C	T	T:200 C:0	CDS	+	2809/2859	937/952	synonymous_variant c.2809C>T p.Leu937Leu	FHQ17_RS02050		DEAD/DEAH box helicase
NZ_CP040883	483408	del	ATTGA	ATGA	ATGA:202 ATTGA:0
NZ_CP040883	483420	complex	TTATTAAT	CTATAAGA	CTATAAGA:190 TTATTAAT:0
NZ_CP040883	483631	snp	T	A	A:201 T:0	CDS	+	96/192	32/63	synonymous_variant c.96T>A p.Ile32Ile	FHQ17_RS02055		hypothetical protein
NZ_CP040883	483664	snp	G	A	A:200 G:0	CDS	+	129/192	43/63	synonymous_variant c.129G>A p.Pro43Pro	FHQ17_RS02055		hypothetical protein
NZ_CP040883	483688	snp	T	C	C:202 T:0	CDS	+	153/192	51/63	synonymous_variant c.153T>C p.Tyr51Tyr	FHQ17_RS02055		hypothetical protein
NZ_CP040883	483855	snp	G	A	A:215 G:0
NZ_CP040883	483875	snp	G	A	A:232 G:0
NZ_CP040883	483895	snp	T	C	C:229 T:0
NZ_CP040883	483903	snp	A	T	T:223 A:0
NZ_CP040883	483922	snp	G	T	T:229 G:0
NZ_CP040883	483928	complex	TACG	CACA	CACA:224 TACG:0
NZ_CP040883	483946	snp	T	C	C:252 T:0
NZ_CP040883	483952	complex	AAATA	GAATT	GAATT:213 AAATA:0
NZ_CP040883	483966	del	CAAACAT	CAACAT	CAACAT:196 CAAACAT:0
NZ_CP040883	483998	snp	T	C	C:215 T:1
NZ_CP040883	484020	complex	CGACT	TGACC	TGACC:217 CGACT:0	CDS	-	287/297	95/98	missense_variant c.283_287delAGTCGinsGGTCA p.SerArg95GlyGln	FHQ17_RS02060		DUF1413 domain-containing protein
NZ_CP040883	484029	snp	C	G	G:223 C:0	CDS	-	278/297	93/98	missense_variant c.278G>C p.Arg93Pro	FHQ17_RS02060		DUF1413 domain-containing protein
NZ_CP040883	484045	snp	T	C	C:232 T:0	CDS	-	262/297	88/98	missense_variant c.262A>G p.Lys88Glu	FHQ17_RS02060		DUF1413 domain-containing protein
NZ_CP040883	484058	ins	GTTTTTTAC	GTTCTTTTTTAC	GTTCTTTTTTAC:194 GTTTTTTAC:0	CDS	-	246/297	82/98	conservative_inframe_insertion c.246_247insAAG p.Lys82dup	FHQ17_RS02060		DUF1413 domain-containing protein
NZ_CP040883	484067	snp	G	A	A:227 G:0	CDS	-	240/297	80/98	synonymous_variant c.240C>T p.Ala80Ala	FHQ17_RS02060		DUF1413 domain-containing protein
NZ_CP040883	484097	snp	C	T	T:232 C:0	CDS	-	210/297	70/98	synonymous_variant c.210G>A p.Lys70Lys	FHQ17_RS02060		DUF1413 domain-containing protein
NZ_CP040883	484107	snp	G	A	A:239 G:0	CDS	-	200/297	67/98	missense_variant c.200C>T p.Ala67Val	FHQ17_RS02060		DUF1413 domain-containing protein
NZ_CP040883	484130	snp	C	T	T:254 C:0	CDS	-	177/297	59/98	missense_variant c.177G>A p.Met59Ile	FHQ17_RS02060		DUF1413 domain-containing protein
NZ_CP040883	484141	mnp	AC	CG	CG:220 AC:0	CDS	-	166/297	55/98	missense_variant c.165_166delGTinsCG p.GluTyr55AspAsp	FHQ17_RS02060		DUF1413 domain-containing protein
NZ_CP040883	484159	snp	C	A	A:236 C:0	CDS	-	148/297	50/98	stop_gained c.148G>T p.Glu50*	FHQ17_RS02060		DUF1413 domain-containing protein
NZ_CP040883	484169	snp	A	T	T:239 A:0	CDS	-	138/297	46/98	synonymous_variant c.138T>A p.Ala46Ala	FHQ17_RS02060		DUF1413 domain-containing protein
NZ_CP040883	484187	snp	A	C	C:231 A:0	CDS	-	120/297	40/98	synonymous_variant c.120T>G p.Arg40Arg	FHQ17_RS02060		DUF1413 domain-containing protein
NZ_CP040883	484200	snp	G	T	T:240 G:0	CDS	-	107/297	36/98	stop_gained c.107C>A p.Ser36*	FHQ17_RS02060		DUF1413 domain-containing protein
NZ_CP040883	484289	snp	C	T	T:218 C:0	CDS	-	18/297	6/98	synonymous_variant c.18G>A p.Arg6Arg	FHQ17_RS02060		DUF1413 domain-containing protein
NZ_CP040883	484306	snp	G	T	T:237 G:0	CDS	-	1/297	1/98	initiator_codon_variant c.1C>A p.Leu1?	FHQ17_RS02060		DUF1413 domain-containing protein
NZ_CP040883	484362	complex	ATTA	ATG	ATG:182 ATTA:0
NZ_CP040883	484373	del	CTAAATATAAAATGATTTTTATAATT	CT	CT:67 CTAAATATAAAATGATTTTTATAATT:0
NZ_CP040883	484414	ins	TCT	TCCT	TCCT:141 TCT:0
NZ_CP040883	484427	snp	G	T	T:162 G:0
NZ_CP040883	484433	complex	TTC	CTA	CTA:163 TTC:0
NZ_CP040883	484482	snp	A	T	T:199 A:0
NZ_CP040883	484590	snp	A	C	C:185 A:0	CDS	+	72/693	24/230	missense_variant c.72A>C p.Lys24Asn	FHQ17_RS02065		SDR family oxidoreductase
NZ_CP040883	484658	snp	C	T	T:184 C:0	CDS	+	140/693	47/230	missense_variant c.140C>T p.Ala47Val	FHQ17_RS02065		SDR family oxidoreductase
NZ_CP040883	484673	snp	C	A	A:190 C:0	CDS	+	155/693	52/230	missense_variant c.155C>A p.Thr52Asn	FHQ17_RS02065		SDR family oxidoreductase
NZ_CP040883	484690	snp	T	A	A:204 T:0	CDS	+	172/693	58/230	missense_variant c.172T>A p.Ser58Thr	FHQ17_RS02065		SDR family oxidoreductase
NZ_CP040883	484803	snp	G	A	A:167 G:0	CDS	+	285/693	95/230	synonymous_variant c.285G>A p.Lys95Lys	FHQ17_RS02065		SDR family oxidoreductase
NZ_CP040883	484881	snp	A	G	G:179 A:0	CDS	+	363/693	121/230	synonymous_variant c.363A>G p.Ala121Ala	FHQ17_RS02065		SDR family oxidoreductase
NZ_CP040883	484953	snp	A	G	G:193 A:0	CDS	+	435/693	145/230	synonymous_variant c.435A>G p.Pro145Pro	FHQ17_RS02065		SDR family oxidoreductase
NZ_CP040883	485022	snp	G	A	A:181 G:2	CDS	+	504/693	168/230	synonymous_variant c.504G>A p.Lys168Lys	FHQ17_RS02065		SDR family oxidoreductase
NZ_CP040883	485040	snp	T	C	C:201 T:0	CDS	+	522/693	174/230	synonymous_variant c.522T>C p.Gly174Gly	FHQ17_RS02065		SDR family oxidoreductase
NZ_CP040883	485094	snp	T	G	G:184 T:1	CDS	+	576/693	192/230	synonymous_variant c.576T>G p.Gly192Gly	FHQ17_RS02065		SDR family oxidoreductase
NZ_CP040883	485127	snp	T	A	A:187 T:0	CDS	+	609/693	203/230	synonymous_variant c.609T>A p.Ala203Ala	FHQ17_RS02065		SDR family oxidoreductase
NZ_CP040883	486076	snp	A	T	T:194 A:0	CDS	+	777/1257	259/418	synonymous_variant c.777A>T p.Pro259Pro	FHQ17_RS02070		acetylornithine deacetylase
NZ_CP040883	489323	snp	A	C	C:213 A:0	CDS	-	1161/1533	387/510	synonymous_variant c.1161T>G p.Thr387Thr	FHQ17_RS02080	ppx	exopolyphosphatase
NZ_CP040883	492076	snp	A	G	G:204 A:0	CDS	-	983/1077	328/358	missense_variant c.983T>C p.Val328Ala	FHQ17_RS02095		M42 family metallopeptidase
NZ_CP040883	492558	snp	A	T	T:200 A:0	CDS	-	501/1077	167/358	synonymous_variant c.501T>A p.Ser167Ser	FHQ17_RS02095		M42 family metallopeptidase
NZ_CP040883	492689	snp	G	A	A:173 G:0	CDS	-	370/1077	124/358	missense_variant c.370C>T p.Pro124Ser	FHQ17_RS02095		M42 family metallopeptidase
NZ_CP040883	492954	snp	T	C	C:207 T:1	CDS	-	105/1077	35/358	synonymous_variant c.105A>G p.Val35Val	FHQ17_RS02095		M42 family metallopeptidase
NZ_CP040883	493496	complex	AGGT	CGGG	CGGG:191 AGGT:0	CDS	+	255/468	85/155	missense_variant c.255_258delAGGTinsCGGG p.Glu85Asp	FHQ17_RS02100		DUF1307 domain-containing protein
NZ_CP040883	493512	complex	ACA	GCT	GCT:196 ACA:0	CDS	+	271/468	91/155	missense_variant c.271_273delACAinsGCT p.Thr91Ala	FHQ17_RS02100		DUF1307 domain-containing protein
NZ_CP040883	493519	snp	A	T	T:202 A:0	CDS	+	278/468	93/155	missense_variant c.278A>T p.Tyr93Phe	FHQ17_RS02100		DUF1307 domain-containing protein
NZ_CP040883	493526	snp	G	T	T:199 G:0	CDS	+	285/468	95/155	missense_variant c.285G>T p.Glu95Asp	FHQ17_RS02100		DUF1307 domain-containing protein
NZ_CP040883	493532	snp	G	A	A:206 G:0	CDS	+	291/468	97/155	synonymous_variant c.291G>A p.Lys97Lys	FHQ17_RS02100		DUF1307 domain-containing protein
NZ_CP040883	493722	snp	C	T	T:162 C:0
NZ_CP040883	493730	complex	AATGC	CATTT	CATTT:156 AATGC:0
NZ_CP040883	493789	snp	T	C	C:163 T:0	CDS	-	1551/1578	517/525	synonymous_variant c.1551A>G p.Gln517Gln	FHQ17_RS02105		FMN-binding glutamate synthase family protein
NZ_CP040883	493795	snp	T	G	G:159 T:0	CDS	-	1545/1578	515/525	synonymous_variant c.1545A>C p.Ser515Ser	FHQ17_RS02105		FMN-binding glutamate synthase family protein
[truncated: 4,381 more rows]
