# Supplementary material for: The first genomic characterization of a stable, hemin-dependent small colony variant strain of Staphylococcus epidermidis isolated from a prosthetic-joint infection
Source: Front Microbiol. 2023 Oct 19;14:1289844. doi: 10.3389/fmicb.2023.1289844 (PMC10620731; doi:10.3389/fmicb.2023.1289844)
Supplement: Supplementary file 2 [file Table_2.XLSX]

## Sheet: Sheet1
unique_id	gene_cluster_id	bin_name	genome_name	gene_callers_id	num_genomes_gene_cluster_has_hits	num_genes_in_gene_cluster	max_num_paralogs	SCG	functional_homogeneity_index	geometric_homogeneity_index	combined_homogeneity_index	KEGG_Class_ACC	KEGG_Class	COG20_FUNCTION_ACC	COG20_FUNCTION	KOfam_ACC	KOfam	COG20_PATHWAY_ACC	COG20_PATHWAY	COG20_CATEGORY_ACC	COG20_CATEGORY	KEGG_Module_ACC	KEGG_Module	NCBI_PGAP_ACC	NCBI_PGAP	Pfam_ACC	Pfam	aa_sequence
567	GC_00000034	Core	S_epidermidis_49_contigs	2090	6	11	2	0	0,780069534984789	0,955405941808504	0,858880553155788	M00098	Pathway modules; Lipid metabolism; Lipid metabolism	COG1075	Triacylglycerol esterase/lipase EstA, alpha/beta hydrolase fold (EstA) (PDB:1I6W)	K01046	triacylglycerol lipase [EC:3.1.1.3]			I	Lipid transport and metabolism	M00098	Acylglycerol degradation	PRJNA862342:NPW32_11105	YSIRK domain-containing triacylglycerol lipase GehC (gehC)	PF04650.20	YSIRK type signal peptide
137	GC_00000003	Core	S_epidermidis_49_contigs	712	6	24	4	0	0,766865538016717	0,987544698091838	0,863326011933841	M00009|M00011	Pathway modules; Carbohydrate metabolism; Central carbohydrate metabolism|Pathway modules; Carbohydrate metabolism; Central carbohydrate metabolism	COG0579	L-2-hydroxyglutarate oxidase LhgO (LhgO) (PDB:3DME)	K00116	malate dehydrogenase (quinone) [EC:1.1.5.4]			G	Carbohydrate transport and metabolism	M00009|M00011	Citrate cycle (TCA cycle, Krebs cycle)|Citrate cycle, second carbon oxidation, 2-oxoglutarate => oxaloacetate	PRJNA862342:NPW32_03700	L-lactate dehydrogenase (quinone) (lqo)	PF06039.18	Malate:quinone oxidoreductase (Mqo)
138	GC_00000003	Core	S_epidermidis_49_contigs	488	6	24	4	0	0,766865538016717	0,987544698091838	0,863326011933841	M00009|M00011	Pathway modules; Carbohydrate metabolism; Central carbohydrate metabolism|Pathway modules; Carbohydrate metabolism; Central carbohydrate metabolism	COG0579	L-2-hydroxyglutarate oxidase LhgO (LhgO) (PDB:3DME)	K00116	malate dehydrogenase (quinone) [EC:1.1.5.4]			G	Carbohydrate transport and metabolism	M00009|M00011	Citrate cycle (TCA cycle, Krebs cycle)|Citrate cycle, second carbon oxidation, 2-oxoglutarate => oxaloacetate	PRJNA862342:NPW32_02520	L-lactate dehydrogenase (quinone) (lqo)	PF06039.18	Malate:quinone oxidoreductase (Mqo)
139	GC_00000003	Core	S_epidermidis_49_contigs	576	6	24	4	0	0,766865538016717	0,987544698091838	0,863326011933841	M00009|M00011	Pathway modules; Carbohydrate metabolism; Central carbohydrate metabolism|Pathway modules; Carbohydrate metabolism; Central carbohydrate metabolism	COG0579	L-2-hydroxyglutarate oxidase LhgO (LhgO) (PDB:3DME)	K00116	malate dehydrogenase (quinone) [EC:1.1.5.4]			G	Carbohydrate transport and metabolism	M00009|M00011	Citrate cycle (TCA cycle, Krebs cycle)|Citrate cycle, second carbon oxidation, 2-oxoglutarate => oxaloacetate	PRJNA862342:NPW32_02980	L-lactate dehydrogenase (quinone) (lqo)	PF06039.18	Malate:quinone oxidoreductase (Mqo)
140	GC_00000003	Core	S_epidermidis_49_contigs	1745	6	24	4	0	0,766865538016717	0,987544698091838	0,863326011933841	M00009|M00011	Pathway modules; Carbohydrate metabolism; Central carbohydrate metabolism|Pathway modules; Carbohydrate metabolism; Central carbohydrate metabolism	COG0579	L-2-hydroxyglutarate oxidase LhgO (LhgO) (PDB:3DME)	K00116	malate dehydrogenase (quinone) [EC:1.1.5.4]			G	Carbohydrate transport and metabolism	M00009|M00011	Citrate cycle (TCA cycle, Krebs cycle)|Citrate cycle, second carbon oxidation, 2-oxoglutarate => oxaloacetate	PRJNA862342:NPW32_09260	malate dehydrogenase (quinone) (mqo)	PF06039.18	Malate:quinone oxidoreductase (Mqo)
449	GC_00000024	Core	S_epidermidis_49_contigs	591	6	12	2	0	0,793814432989691	0,990231288725701	0,881210475068579			COG0745	DNA-binding response regulator, OmpR family, contains REC and winged-helix (wHTH) domain (OmpR) (PDB:1XHF)	K07668	two-component system, OmpR family, response regulator VicR			T|K	Signal transduction mechanisms|Transcription			PRJNA862342:NPW32_03055	response regulator YycF (yycF)	PF00072.27	Response regulator receiver domain
496	GC_00000028	Core	S_epidermidis_49_contigs	510	6	12	2	0	0,829339561271608	0,98879925291295	0,902076708553539			COG2814	Predicted arabinose efflux permease AraJ, MFS family (AraJ) (PDB:4LDS)	K18934	MFS transporter, DHA2 family, multidrug resistance protein			G	Carbohydrate transport and metabolism			PRJNA862342:NPW32_02640	DHA2 family efflux MFS transporter permease subunit	PF07690.19	Major Facilitator Superfamily
497	GC_00000028	Core	S_epidermidis_49_contigs	1040	6	12	2	0	0,829339561271608	0,98879925291295	0,902076708553539			COG2814	Predicted arabinose efflux permease AraJ, MFS family (AraJ) (PDB:4LDS)	K18934	MFS transporter, DHA2 family, multidrug resistance protein			G	Carbohydrate transport and metabolism			PRJNA862342:NPW32_05420	multidrug efflux MFS transporter	PF07690.19	Major Facilitator Superfamily
769	GC_00000058	Core	S_epidermidis_49_contigs	485	6	7	2	0	0,98729792147806	0,859507952280455	0,918981715228524	M00004|M00006|M00008	Pathway modules; Carbohydrate metabolism; Central carbohydrate metabolism|Pathway modules; Carbohydrate metabolism; Central carbohydrate metabolism|Pathway modules; Carbohydrate metabolism; Central carbohydrate metabolism	COG0364	Glucose-6-phosphate 1-dehydrogenase (Zwf) (PDB:5B7W) (PUBMED:18950999)	K00036	glucose-6-phosphate 1-dehydrogenase [EC:1.1.1.49 1.1.1.363]	COG0364	Pentose phosphate pathway	G	Carbohydrate transport and metabolism	M00004|M00006|M00008	Pentose phosphate pathway (Pentose phosphate cycle)|Pentose phosphate pathway, oxidative phase, glucose 6P => ribulose 5P|Entner-Doudoroff pathway, glucose-6P => glyceraldehyde-3P + pyruvate	PRJNA862342:NPW32_02505	glucose-6-phosphate dehydrogenase (zwf)	PF02781.19	Glucose-6-phosphate dehydrogenase, C-terminal domain
713	GC_00000050	Core	S_epidermidis_49_contigs	505	6	7	2	0	0,981162981162981	0,865154143483357	0,919513996002431			COG2814	Predicted arabinose efflux permease AraJ, MFS family (AraJ) (PDB:4LDS)					G	Carbohydrate transport and metabolism			PRJNA862342:NPW32_02610	sugar porter family MFS transporter	PF00083.27	Sugar (and other) transporter
10920	GC_00001748	Core	S_epidermidis_49_contigs	1239	6	6	1	1	1	0,971543425367609	0,985566346514997			COG1846	DNA-binding transcriptional regulator, MarR family (MarR) (PDB:1JGS)	K20338	MarR family transcriptional regulator, global regulator for virulence			K	Transcription			PRJNA862342:NPW32_06600	SarA family transcriptional regulator	PF01047.25	MarR family
12944	GC_00002232		S_epidermidis_49_contigs	44	2	2	1	0	0,974462365591398	1	0,987066031313819			COG0740	ATP-dependent protease ClpP, protease subunit (ClpP) (PDB:1TG6)	K01358	ATP-dependent Clp protease, protease subunit [EC:3.4.21.92]			O	Posttranslational modification, protein turnover, chaperones			PRJNA862342:NPW32_00235	Clp protease ClpP	PF00574.26	Clp protease
7842	GC_00001235	Core	S_epidermidis_49_contigs	374	6	6	1	1	0,992764857881137	0,990818967969506	0,991790958469176			COG0704	Phosphate uptake regulator PhoU (PhoU) (PDB:1T8B)	K02039	phosphate transport system protein			P	Inorganic ion transport and metabolism			PRJNA862342:NPW32_01930	phosphate signaling complex protein PhoU (phoU)	PF01895.22	PhoU domain
7224	GC_00001132	Core	S_epidermidis_49_contigs	2042	6	6	1	1	0,985260770975057	1	0,992575671045117			COG4116	Predicted triphosphatase or cyclase YjbK, contains CYTH domain (YjbK) (PDB:2GFG) (PUBMED:16522181)					R	General function prediction only			PRJNA862342:NPW32_10840	CYTH domain-containing protein	PF01928.24	CYTH domain
11640	GC_00001868	Core	S_epidermidis_49_contigs	2116	6	6	1	1	0,989448751076658	1	0,994696395713822			COG2374	Predicted extracellular nuclease					R	General function prediction only			PRJNA862342:NPW32_11240	GldG family protein
9864	GC_00001572	Core	S_epidermidis_49_contigs	162	6	6	1	1	0,999237223493516	0,991045594842134	0,995124551568658	M00009|M00011|M00173|M00376|M00374|M00149|M00613|M00614	Pathway modules; Carbohydrate metabolism; Central carbohydrate metabolism|Pathway modules; Carbohydrate metabolism; Central carbohydrate metabolism|Pathway modules; Energy metabolism; Carbon fixation|Pathway modules; Energy metabolism; Carbon fixation|Pathway modules; Energy metabolism; Carbon fixation|Pathway modules; Energy metabolism; ATP synthesis|Signature modules; Module set; Metabolic capa…	COG1053	Succinate dehydrogenase/fumarate reductase, flavoprotein subunit (SdhA) (PDB:1KF6)	K00239	succinate dehydrogenase / fumarate reductase, flavoprotein subunit [EC:1.3.5.1 1.3.5.4]	COG1053	TCA cycle	C	Energy production and conversion	M00009|M00011|M00173|M00376|M00374|M00149|M00613|M00614	Citrate cycle (TCA cycle, Krebs cycle)|Citrate cycle, second carbon oxidation, 2-oxoglutarate => oxaloacetate|Reductive citrate cycle (Arnon-Buchanan cycle)|3-Hydroxypropionate bi-cycle|Dicarboxylate-hydroxybutyrate cycle|Succinate dehydrogenase, prokaryotes|Anoxygenic photosynthesis in green nonsulfur bacteria|Anoxygenic photosynthesis in green sulfur bacteria	PRJNA862342:NPW32_00845	succinate dehydrogenase flavoprotein subunit (sdhA)	PF00890.27	FAD binding domain
10530	GC_00001683	Core	S_epidermidis_49_contigs	166	6	6	1	1	0,991190006574622	1	0,995575513438552			COG0622	Predicted phosphodiesterase, calcineurin family (YfcE) (PDB:1SU1) (PUBMED:17586769)	K07095	uncharacterized protein			R	General function prediction only			PRJNA862342:NPW32_00865	metallophosphoesterase	PF12850.10	Calcineurin-like phosphoesterase superfamily domain
10470	GC_00001673	Core	S_epidermidis_49_contigs	220	6	6	1	1	0,9914653784219	1	0,995714401229077			COG1461	Predicted kinase related to dihydroxyacetone kinase (YloV)	K07030	uncharacterized protein			R	General function prediction only			PRJNA862342:NPW32_01145	fatty acid kinase catalytic subunit FakA (fakA)	PF13684.9	Dihydroxyacetone kinase family
10404	GC_00001662	Core	S_epidermidis_49_contigs	586	6	6	1	1	0,991754018169112	1	0,995859939653358			COG1576	23S rRNA pseudoU1915 N3-methylase RlmH (RlmH) (PDB:1NS5)	K00783	23S rRNA (pseudouridine1915-N3)-methyltransferase [EC:2.1.1.177]	COG1576	23S rRNA modification	J	Translation, ribosomal structure and biogenesis			PRJNA862342:NPW32_03030	23S rRNA (pseudouridine(1915)-N(3))-methyltransferase RlmH (rlmH)	PF02590.20	Predicted SPOUT methyltransferase
11975	GC_00001929		S_epidermidis_49_contigs	1575	5	5	1	0	0,991830780452225	1	0,995898637761828			COG0318	O-succinylbenzoic acid-CoA ligase MenE or related acyl-CoA synthetase (AMP-forming) (MenE/FadK) (PDB:5EY9) (PUBMED:25151136;27455459)			COG0318	Menaquinone biosynthesis	I	Lipid transport and metabolism			PRJNA862342:NPW32_08330	long-chain fatty acid--CoA ligase	PF00501.31	AMP-binding enzyme
9750	GC_00001553	Core	S_epidermidis_49_contigs	1449	6	6	1	1	0,996483130014287	0,996059113300491	0,996271076541615			COG4990	Predicted cysteine peptidase, C39 family (YvpB) (PDB:3ERV)					R	General function prediction only			PRJNA862342:NPW32_07695	C39 family peptidase	PF13529.9	Peptidase_C39 like family
11022	GC_00001765	Core	S_epidermidis_49_contigs	379	6	6	1	1	0,992841163310962	1	0,996407723394701			COG2996	Predicted RNA-binding protein YitL, contains S1 domains, virulence factor B family (CvfB) (PDB:3GO5)	K00243	uncharacterized protein			R	General function prediction only			PRJNA862342:NPW32_01955	RNA-binding virulence regulatory protein CvfB (cvfB)	PF17783.4	CvfB-like winged helix domain
12250	GC_00001984		S_epidermidis_49_contigs	520	5	5	1	0	0,993127147766323	1	0,996551724137931			COG2503	Predicted secreted acid phosphatase (PDB:3OCY)					R	General function prediction only			PRJNA862342:NPW32_02690	5'-nucleotidase, lipoprotein e(P4) family	PF03767.17	HAD superfamily, subfamily IIIB (Acid phosphatase)
9534	GC_00001517	Core	S_epidermidis_49_contigs	1388	6	6	1	1	0,993548387096774	1	0,996763754045307			COG2388	Predicted acetyltransferase, GNAT superfamily (YidJ) (PDB:1R57)	K06975	uncharacterized protein			R	General function prediction only			PRJNA862342:NPW32_07375	N-acetyltransferase	PF14542.9	GCN5-related N-acetyl-transferase
7242	GC_00001135	Core	S_epidermidis_49_contigs	2075	6	6	1	1	0,994129979035639	1	0,997056349873844			COG0596	2-succinyl-6-hydroxy-2,4-cyclohexadiene-1-carboxylate synthase MenH and related esterases, alpha/beta hydrolase fold (MenH) (PDB:4MYS)			COG0596	Menaquinone biosynthesis	H|R	Coenzyme transport and metabolism|General function prediction only			PRJNA862342:NPW32_11030	alpha/beta hydrolase	PF00561.23	alpha/beta hydrolase fold
7110	GC_00001113	Core	S_epidermidis_49_contigs	2033	6	6	1	1	0,994318181818182	1	0,997150997150997			COG3153	Predicted N-acetyltransferase YhbS (yhbS) (PDB:4ZBG)	K03824	putative acetyltransferase [EC:2.3.1.-]			R	General function prediction only			PRJNA862342:NPW32_10795	N-acetyltransferase	PF00583.28	Acetyltransferase (GNAT) family
5586	GC_00000859	Core	S_epidermidis_49_contigs	774	6	6	1	1	0,994501718213058	1	0,997243280496209	M00725	Signature modules; Gene set; Drug resistance	COG1020	EntF, seryl-AMP synthase component of non-ribosomal peptide synthetase (EntF) (PDB:5ES5)	K03367	D-alanine--poly(phosphoribitol) ligase subunit 1 [EC:6.1.1.13]			Q	Secondary metabolites biosynthesis, transport and catabolism	M00725	Cationic antimicrobial peptide (CAMP) resistance, dltABCD operon	PRJNA862342:NPW32_04030	D-alanine--poly(phosphoribitol) ligase subunit DltA (dltA)	PF00501.31	AMP-binding enzyme
12080	GC_00001950		S_epidermidis_49_contigs	1298	5	5	1	0	0,994716394716395	1	0,997351199750701			COG2972	Sensor histidine kinase YesM (YesM)	K07706	two-component system, LytTR family, sensor histidine kinase AgrC [EC:2.7.13.3]			T	Signal transduction mechanisms			PRJNA862342:NPW32_06905	GHKL domain-containing protein	PF14501.9	GHKL domain
12180	GC_00001970		S_epidermidis_49_contigs	1144	5	5	1	0	0,994736842105263	1	0,997361477572559			COG1846	DNA-binding transcriptional regulator, MarR family (MarR) (PDB:1JGS)					K	Transcription			PRJNA862342:NPW32_05960	SarA family transcriptional regulator
12215	GC_00001977		S_epidermidis_49_contigs	599	5	5	1	0	0,994782608695652	1	0,997384481255449			COG1296	Predicted branched-chain amino acid permease (azaleucine resistance) (AzlC)					E	Amino acid transport and metabolism			PRJNA862342:NPW32_03105	AzlC family ABC transporter permease	PF03591.17	AzlC protein
8700	GC_00001378	Core	S_epidermidis_49_contigs	1960	6	6	1	1	0,995081018518518	1	0,997534445250181			COG2072	Predicted flavoprotein CzcO associated with the cation diffusion facilitator CzcD (CzcO) (PDB:4USQ)					P	Inorganic ion transport and metabolism			PRJNA862342:NPW32_10405	NAD(P)-binding domain-containing protein	PF13738.9	Pyridine nucleotide-disulphide oxidoreductase
11580	GC_00001858	Core	S_epidermidis_49_contigs	631	6	6	1	1	0,995349975526187	1	0,997669569483626			COG2814	Predicted arabinose efflux permease AraJ, MFS family (AraJ) (PDB:4LDS)	K08368	MFS transporter, putative metabolite transport protein			G	Carbohydrate transport and metabolism			PRJNA862342:NPW32_03265	MFS transporter	PF07690.19	Major Facilitator Superfamily
10260	GC_00001638	Core	S_epidermidis_49_contigs	1723	6	6	1	1	0,995616717635066	1	0,997803544976248			COG2197	DNA-binding response regulator, NarL/FixJ family, contains REC and HTH domains (CitB) (PDB:1A04)	K07696	two-component system, NarL family, response regulator NreC			T|K	Signal transduction mechanisms|Transcription			PRJNA862342:NPW32_09140	nitrate respiration regulation response regulator NreC (nreC)	PF00072.27	Response regulator receiver domain
10548	GC_00001686	Core	S_epidermidis_49_contigs	136	6	6	1	1	0,996026490066225	1	0,998009289980093	M00154	Pathway modules; Energy metabolism; ATP synthesis	COG1612	Heme A synthase (CtaA) (PDB:6A2J)	K02259	cytochrome c oxidase assembly protein subunit 15			H	Coenzyme transport and metabolism	M00154	Cytochrome c oxidase	PRJNA862342:NPW32_00715	heme A synthase	PF02628.18	Cytochrome oxidase assembly protein
5478	GC_00000841	Core	S_epidermidis_49_contigs	771	6	6	1	1	0,996224379719525	1	0,998108619292083	M00725	Signature modules; Gene set; Drug resistance	COG3966	Poly-D-alanine transfer protein DltD, involved in esterification of teichoic acids (DltD) (PDB:3BMA)	K03740	D-alanine transfer protein			M	Cell wall/membrane/envelope biogenesis	M00725	Cationic antimicrobial peptide (CAMP) resistance, dltABCD operon	PRJNA862342:NPW32_04015	D-alanyl-lipoteichoic acid biosynthesis protein DltD (dltD)	PF04914.15	DltD protein
10674	GC_00001707	Core	S_epidermidis_49_contigs	588	6	6	1	1	0,996282213772708	1	0,998137644967409			COG4853	YycI protein, regulator of the WalKR two-component signal transduction system (YycI) (PDB:2O3O)					T	Signal transduction mechanisms			PRJNA862342:NPW32_03040	two-component system regulatory protein YycI (yycI)	PF09648.13	YycI protein
8880	GC_00001408	Core	S_epidermidis_49_contigs	1962	6	6	1	1	0,996296296296296	1	0,998144712430427			COG2056	Predicted histidine transporter YuiF, NhaC family (YuiF) (PUBMED:15135544)	K07084	putative amino acid transporter			E	Amino acid transport and metabolism			PRJNA862342:NPW32_10415	Na+/H+ antiporter family protein	PF03553.17	Na+/H+ antiporter family
8256	GC_00001304	Core	S_epidermidis_49_contigs	1467	6	6	1	1	0,996379525593009	1	0,998186479894941			COG3153	Predicted N-acetyltransferase YhbS (yhbS) (PDB:4ZBG)	K00680	uncharacterized N-acetyltransferase [EC:2.3.1.-]			R	General function prediction only			PRJNA862342:NPW32_07785	GNAT family N-acetyltransferase	PF13508.10	Acetyltransferase (GNAT) domain
11658	GC_00001871	Core	S_epidermidis_49_contigs	524	6	6	1	1	0,996439296439296	1	0,998216472914025			COG1288	Predicted membrane transporter YfcC, affects glyoxylate shunt (YfcC) (PUBMED:24513124)					R	General function prediction only			PRJNA862342:NPW32_02715	YfcC family protein	PF03606.18	C4-dicarboxylate anaerobic carrier
6630	GC_00001033	Core	S_epidermidis_49_contigs	1213	6	6	1	1	0,99648382559775	1	0,998238816484678	M00116|M00932	Pathway modules; Metabolism of cofactors and vitamins; Cofactor and vitamin metabolism|Pathway modules; Metabolism of cofactors and vitamins; Cofactor and vitamin metabolism	COG0318	O-succinylbenzoic acid-CoA ligase MenE or related acyl-CoA synthetase (AMP-forming) (MenE/FadK) (PDB:5EY9) (PUBMED:25151136;27455459)	K01911	o-succinylbenzoate---CoA ligase [EC:6.2.1.26]	COG0318	Menaquinone biosynthesis	I	Lipid transport and metabolism	M00116|M00932	Menaquinone biosynthesis, chorismate (+ polyprenyl-PP) => menaquinol|Phylloquinone biosynthesis, chorismate (+ phytyl-PP) => phylloquinol	PRJNA862342:NPW32_06470	o-succinylbenzoate--CoA ligase (menE)	PF00501.31	AMP-binding enzyme
11532	GC_00001850	Core	S_epidermidis_49_contigs	1450	6	6	1	1	0,996491228070175	1	0,998242530755712			COG2814	Predicted arabinose efflux permease AraJ, MFS family (AraJ) (PDB:4LDS)	K07552	MFS transporter, DHA1 family, multidrug resistance protein			G	Carbohydrate transport and metabolism			PRJNA862342:NPW32_07700	multidrug effflux MFS transporter	PF07690.19	Major Facilitator Superfamily
11742	GC_00001885	Core	S_epidermidis_49_contigs	589	6	6	1	1	0,996504369538077	1	0,998249124562281			COG4863	YycH protein, regulator of the WalKR two-component signal transduction system (YycH) (PDB:2FGT)					T	Signal transduction mechanisms			PRJNA862342:NPW32_03045	YycH family regulatory protein	PF07435.14	YycH protein
5502	GC_00000845	Core	S_epidermidis_49_contigs	315	6	6	1	1	0,996666666666667	1	0,998330550918197			COG2197	DNA-binding response regulator, NarL/FixJ family, contains REC and HTH domains (CitB) (PDB:1A04)	K07693	two-component system, NarL family, response regulator DesR			T|K	Signal transduction mechanisms|Transcription			PRJNA862342:NPW32_01635	response regulator transcription factor	PF00072.27	Response regulator receiver domain
11154	GC_00001787	Core	S_epidermidis_49_contigs	70	6	6	1	1	0,996754057428215	1	0,998374390396399	M00116|M00932	Pathway modules; Metabolism of cofactors and vitamins; Cofactor and vitamin metabolism|Pathway modules; Metabolism of cofactors and vitamins; Cofactor and vitamin metabolism	COG0596	2-succinyl-6-hydroxy-2,4-cyclohexadiene-1-carboxylate synthase MenH and related esterases, alpha/beta hydrolase fold (MenH) (PDB:4MYS)	K08680	2-succinyl-6-hydroxy-2,4-cyclohexadiene-1-carboxylate synthase [EC:4.2.99.20]	COG0596	Menaquinone biosynthesis	H|R	Coenzyme transport and metabolism|General function prediction only	M00116|M00932	Menaquinone biosynthesis, chorismate (+ polyprenyl-PP) => menaquinol|Phylloquinone biosynthesis, chorismate (+ phytyl-PP) => phylloquinol	PRJNA862342:NPW32_00370	2-succinyl-6-hydroxy-2, 4-cyclohexadiene-1-carboxylate synthase (menH)	PF12146.11	Serine aminopeptidase, S33
10908	GC_00001746	Core	S_epidermidis_49_contigs	1119	6	6	1	1	0,996809403862301	1	0,998402152888739			COG2814	Predicted arabinose efflux permease AraJ, MFS family (AraJ) (PDB:4LDS)					G	Carbohydrate transport and metabolism			PRJNA862342:NPW32_05820	MFS transporter	PF07690.19	Major Facilitator Superfamily
10068	GC_00001606	Core	S_epidermidis_49_contigs	2009	6	6	1	1	0,996829109811566	1	0,998412037278076			COG3002	Na+-translocating membrane potential-generating system subunit MpsB, UPF0753/DUF2309 family (MpsB) (PUBMED:21467222;25448817)	K09822	uncharacterized protein			C	Energy production and conversion			PRJNA862342:NPW32_10660	Na-translocating system protein MpsB	PF10070.12	Probable inorganic carbon transporter subunit DabA
6216	GC_00000964	Core	S_epidermidis_49_contigs	230	6	6	1	1	0,996969696969697	1	0,998482549317147			COG2739	Predicted DNA-binding protein YlxM, UPF0122 family (YlxM) (PDB:1S7O)	K09787	uncharacterized protein			K	Transcription			PRJNA862342:NPW32_01195	putative DNA-binding protein	PF04297.17	Putative helix-turn-helix protein, YlxM / p13 like
6006	GC_00000929	Core	S_epidermidis_49_contigs	1711	6	6	1	1	0,997056659308315	1	0,998526160648489			COG3091	Predicted Zn-dependent metalloprotease, SprT family (SprT)	K03095	SprT-like protein			R	General function prediction only			PRJNA862342:NPW32_09070	SprT family protein	PF10263.12	SprT-like family
8010	GC_00001263	Core	S_epidermidis_49_contigs	2113	6	6	1	1	0,997175141242938	1	0,998585572842999			COG1989	Prepilin signal peptidase PulO (type II secretory pathway) or related peptidase (PulO)					N|U	Cell motility|Intracellular trafficking, secretion, and vesicular transport			PRJNA862342:NPW32_11225	prepilin peptidase	PF06750.16	Bacterial Peptidase A24 N-terminal domain
10896	GC_00001744	Core	S_epidermidis_49_contigs	538	6	6	1	1	0,99719416386083	1	0,998595110986232			COG2814	Predicted arabinose efflux permease AraJ, MFS family (AraJ) (PDB:4LDS)					G	Carbohydrate transport and metabolism			PRJNA862342:NPW32_02785	MFS transporter	PF07690.19	Major Facilitator Superfamily
7614	GC_00001197	Core	S_epidermidis_49_contigs	1663	6	6	1	1	0,997319932998325	1	0,998658168399866			COG1435	Thymidine kinase (Tdk) (PDB:1W4R)	K00857	thymidine kinase [EC:2.7.1.21]	COG1435	Pyrimidine salvage	F	Nucleotide transport and metabolism			PRJNA862342:NPW32_08820	thymidine kinase	PF00265.21	Thymidine kinase
10716	GC_00001714	Core	S_epidermidis_49_contigs	773	6	6	1	1	0,997414741474147	1	0,998705697684025	M00725	Signature modules; Gene set; Drug resistance	COG1696	D-alanyl-lipoteichoic acid acyltransferase DltB, MBOAT superfamily (DltB) (PDB:6BUG)	K03739	membrane protein involved in D-alanine export			M	Cell wall/membrane/envelope biogenesis	M00725	Cationic antimicrobial peptide (CAMP) resistance, dltABCD operon	PRJNA862342:NPW32_04025	D-alanyl-lipoteichoic acid biosynthesis protein DltB (dltB)	PF03062.22	MBOAT, membrane-bound O-acyltransferase family
8976	GC_00001424	Core	S_epidermidis_49_contigs	2040	6	6	1	1	0,99748427672956	1	0,998740554156171			COG2761	Predicted dithiol-disulfide isomerase, DsbA/YjbH family (virulence, stress resistance) (FrnE) (PDB:6GHB)					O	Posttranslational modification, protein turnover, chaperones			PRJNA862342:NPW32_10830	protease adaptor protein YjbH (yjbH)	PF13743.9	Thioredoxin
7104	GC_00001112	Core	S_epidermidis_49_contigs	1979	6	6	1	1	0,99749373433584	1	0,998745294855709			COG1098	Predicted RNA-binding protein, contains ribosomal protein S1 (RPS1) domain (YabR) (PDB:2K4K)	K07571	S1 RNA binding domain protein			R	General function prediction only			PRJNA862342:NPW32_10510	S1 domain-containing RNA-binding protein	PF00575.26	S1 RNA binding domain
11238	GC_00001801	Core	S_epidermidis_49_contigs	1754	6	6	1	1	0,997534616683553	1	0,99876578693763			COG2814	Predicted arabinose efflux permease AraJ, MFS family (AraJ) (PDB:4LDS)	K18926	MFS transporter, DHA2 family, lincomycin resistance protein			G	Carbohydrate transport and metabolism			PRJNA862342:NPW32_09315	DHA2 family efflux MFS transporter permease subunit	PF07690.19	Major Facilitator Superfamily
9990	GC_00001593	Core	S_epidermidis_49_contigs	1629	6	6	1	1	0,997579757975798	1	0,998788412820795			COG1972	Nucleoside permease NupC (NupC) (PDB:3TIJ)	K11535	nucleoside transport protein			F	Nucleotide transport and metabolism			PRJNA862342:NPW32_08615	NupC/NupG family nucleoside CNT transporter	PF07662.16	Na+ dependent nucleoside transporter C-terminus
9300	GC_00001478	Core	S_epidermidis_49_contigs	1817	6	6	1	1	0,9976401179941	1	0,998818665091553	M00846|M00868|M00121|M00926	Pathway modules; Metabolism of cofactors and vitamins; Cofactor and vitamin metabolism|Pathway modules; Metabolism of cofactors and vitamins; Cofactor and vitamin metabolism|Pathway modules; Metabolism of cofactors and vitamins; Cofactor and vitamin metabolism|Pathway modules; Metabolism of cofactors and vitamins; Cofactor and vitamin metabolism	COG1587	Uroporphyrinogen-III synthase (HemD) (PDB:1JR2)	K01719	uroporphyrinogen-III synthase [EC:4.2.1.75]	COG1587	Heme biosynthesis	H	Coenzyme transport and metabolism	M00846|M00868|M00121|M00926	Siroheme biosynthesis, glutamyl-tRNA => siroheme|Heme biosynthesis, animals and fungi, glycine => heme|Heme biosynthesis, plants and bacteria, glutamate => heme|Heme biosynthesis, bacteria, glutamyl-tRNA => coproporphyrin III => heme	PRJNA862342:NPW32_09650	uroporphyrinogen-III synthase	PF02602.18	Uroporphyrinogen-III synthase HemD
10140	GC_00001618	Core	S_epidermidis_49_contigs	626	6	6	1	1	0,99765708200213	1	0,998827167075381			COG3127	Predicted ABC-type transport system involved in lysophospholipase L1 biosynthesis, permease component (YbbP)	K11632	bacitracin transport system permease protein			Q	Secondary metabolites biosynthesis, transport and catabolism			PRJNA862342:NPW32_03240	ABC transporter permease	PF02687.24	FtsX-like permease family
9588	GC_00001526	Core	S_epidermidis_49_contigs	1160	6	6	1	1	0,997671033478894	1	0,998834159137278			COG2378	Predicted DNA-binding transcriptional regulator YobV, contains HTH and WYL domains (YobV)					K	Transcription			PRJNA862342:NPW32_06045	HTH domain-containing protein	PF08279.15	HTH domain
7668	GC_00001206	Core	S_epidermidis_49_contigs	1405	6	6	1	1	0,997709049255441	1	0,998853211009174			COG0596	2-succinyl-6-hydroxy-2,4-cyclohexadiene-1-carboxylate synthase MenH and related esterases, alpha/beta hydrolase fold (MenH) (PDB:4MYS)			COG0596	Menaquinone biosynthesis	H|R	Coenzyme transport and metabolism|General function prediction only			PRJNA862342:NPW32_07465	alpha/beta hydrolase	PF12146.11	Serine aminopeptidase, S33
10836	GC_00001734	Core	S_epidermidis_49_contigs	1752	6	6	1	1	0,997739297739298	1	0,998868369730094			COG4640	Uncharacterized protein YvbJ, contains N-terminal Zn ribbon domain (YvbJ)	K21463	membrane-associated protein TcaA			S	Function unknown			PRJNA862342:NPW32_09295	zinc-ribbon domain-containing protein	PF13240.9	zinc-ribbon domain
10308	GC_00001646	Core	S_epidermidis_49_contigs	1469	6	6	1	1	0,997846683893196	1	0,998922181504635			COG0596	2-succinyl-6-hydroxy-2,4-cyclohexadiene-1-carboxylate synthase MenH and related esterases, alpha/beta hydrolase fold (MenH) (PDB:4MYS)			COG0596	Menaquinone biosynthesis	H|R	Coenzyme transport and metabolism|General function prediction only			PRJNA862342:NPW32_07795	alpha/beta hydrolase	PF00561.23	alpha/beta hydrolase fold
11694	GC_00001877	Core	S_epidermidis_49_contigs	69	6	6	1	1	0,997885497705964	1	0,998941629889969	M00116|M00932	Pathway modules; Metabolism of cofactors and vitamins; Cofactor and vitamin metabolism|Pathway modules; Metabolism of cofactors and vitamins; Cofactor and vitamin metabolism	COG1165	2-succinyl-5-enolpyruvyl-6-hydroxy-3-cyclohexene-1-carboxylate synthase (MenD) (PDB:5Z2P)	K02551	2-succinyl-5-enolpyruvyl-6-hydroxy-3-cyclohexene-1-carboxylate synthase [EC:2.2.1.9]	COG1165	Menaquinone biosynthesis	H	Coenzyme transport and metabolism	M00116|M00932	Menaquinone biosynthesis, chorismate (+ polyprenyl-PP) => menaquinol|Phylloquinone biosynthesis, chorismate (+ phytyl-PP) => phylloquinol	PRJNA862342:NPW32_00365	2-succinyl-5-enolpyruvyl-6-hydroxy-3- cyclohexene-1-carboxylic-acid synthase (menD)	PF02776.21	Thiamine pyrophosphate enzyme, N-terminal TPP binding domain
5958	GC_00000921	Core	S_epidermidis_49_contigs	405	6	6	1	1	0,998050682261209	1	0,999024390243902			COG5002	Sensor histidine kinase WalK (WalK) (PDB:4I5S)	K18940	two-component system, OmpR family, sensor histidine kinase ArlS [EC:2.7.13.3]			T	Signal transduction mechanisms			PRJNA862342:NPW32_02090	HAMP domain-containing histidine kinase	PF02518.29	Histidine kinase-, DNA gyrase B-, and HSP90-like ATPase
8400	GC_00001328	Core	S_epidermidis_49_contigs	1319	6	6	1	1	0,998073217726397	1	0,999035679845709			COG4927	Predicted choloylglycine hydrolase					R	General function prediction only			PRJNA862342:NPW32_07020	C45 family autoproteolytic acyltransferase/hydrolase	PF03417.19	Acyl-coenzyme A:6-aminopenicillanic acid acyl-transferase
9918	GC_00001581	Core	S_epidermidis_49_contigs	648	6	6	1	1	0,998119658119658	1	0,999058944306613			COG2814	Predicted arabinose efflux permease AraJ, MFS family (AraJ) (PDB:4LDS)	K08224	MFS transporter, YNFM family, putative membrane transport protein			G	Carbohydrate transport and metabolism			PRJNA862342:NPW32_03355	MFS transporter	PF07690.19	Major Facilitator Superfamily
9714	GC_00001547	Core	S_epidermidis_49_contigs	71	6	6	1	1	0,99812091503268	1	0,999059573946109	M00116|M00932	Pathway modules; Metabolism of cofactors and vitamins; Cofactor and vitamin metabolism|Pathway modules; Metabolism of cofactors and vitamins; Cofactor and vitamin metabolism	COG0447	1,4-Dihydroxy-2-naphthoyl-CoA synthase (MenB) (PDB:4ELS)	K01661	naphthoate synthase [EC:4.1.3.36]	COG0447	Menaquinone biosynthesis	H	Coenzyme transport and metabolism	M00116|M00932	Menaquinone biosynthesis, chorismate (+ polyprenyl-PP) => menaquinol|Phylloquinone biosynthesis, chorismate (+ phytyl-PP) => phylloquinol	PRJNA862342:NPW32_00375	1,4-dihydroxy-2-naphthoyl-CoA synthase (menB)	PF00378.23	Enoyl-CoA hydratase/isomerase
6636	GC_00001034	Core	S_epidermidis_49_contigs	1207	6	6	1	1	0,998188405797101	1	0,99909338168631			COG3545	Predicted esterase of the alpha/beta hydrolase fold (YdeN) (PDB:1UXO) (PUBMED:15159570)	K07002	uncharacterized protein			R	General function prediction only			PRJNA862342:NPW32_06400	alpha/beta hydrolase	PF06821.16	Serine hydrolase
7470	GC_00001173	Core	S_epidermidis_49_contigs	981	6	6	1	1	0,998217468805704	1	0,999107939339875	M00121	Pathway modules; Metabolism of cofactors and vitamins; Cofactor and vitamin metabolism	COG0635	Coproporphyrinogen-III oxidase HemN (oxygen-independent) or related Fe-S oxidoreductase (HemN) (PDB:1OLT)	K02495	oxygen-independent coproporphyrinogen III oxidase [EC:1.3.98.3]	COG0635	Heme biosynthesis	H	Coenzyme transport and metabolism	M00121	Heme biosynthesis, plants and bacteria, glutamate => heme	PRJNA862342:NPW32_05115	radical SAM family heme chaperone HemW (hemW)	PF04055.24	Radical SAM superfamily
10668	GC_00001706	Core	S_epidermidis_49_contigs	350	6	6	1	1	0,998244170096022	1	0,999121313636114			COG0628	Predicted PurR-regulated permease PerM (PerM)					R	General function prediction only			PRJNA862342:NPW32_01810	AI-2E family transporter	PF01594.19	AI-2E family transporter
10884	GC_00001742	Core	S_epidermidis_49_contigs	1504	6	6	1	1	0,998265895953757	1	0,99913219554527	M00725|M00726|M00730	Signature modules; Gene set; Drug resistance|Signature modules; Gene set; Drug resistance|Signature modules; Gene set; Drug resistance	COG0642	Signal transduction histidine kinase (BaeS) (PDB:1JOY)	K19077	two-component system, OmpR family, sensor histidine kinase GraS [EC:2.7.13.3]			T	Signal transduction mechanisms	M00725|M00726|M00730	Cationic antimicrobial peptide (CAMP) resistance, dltABCD operon|Cationic antimicrobial peptide (CAMP) resistance, lysyl-phosphatidylglycerol (L-PG) synthase MprF|Cationic antimicrobial peptide (CAMP) resistance, VraFG transporter	PRJNA862342:NPW32_07970	histidine kinase GraS/ApsS (graS)	PF02518.29	Histidine kinase-, DNA gyrase B-, and HSP90-like ATPase
7848	GC_00001236	Core	S_epidermidis_49_contigs	1441	6	6	1	1	0,998307952622673	1	0,999153259949196			COG3275	Sensor histidine kinase, LytS/YehU family (LytS)	K07704	two-component system, LytTR family, sensor histidine kinase LytS [EC:2.7.13.3]			T	Signal transduction mechanisms			PRJNA862342:NPW32_07655	sensor histidine kinase	PF07694.15	5TMR of 5TMR-LYT
8526	GC_00001349	Core	S_epidermidis_49_contigs	531	6	6	1	1	0,998338525441329	1	0,999168572022449			COG1250	3-hydroxyacyl-CoA dehydrogenase (FadB) (PDB:5ZQZ)	K17735	carnitine 3-dehydrogenase [EC:1.1.1.108]	COG1250	Fatty acid biosynthesis	I	Lipid transport and metabolism			PRJNA862342:NPW32_02750	3-hydroxyacyl-CoA dehydrogenase NAD-binding domain-containing protein	PF02737.21	3-hydroxyacyl-CoA dehydrogenase, NAD binding domain
10788	GC_00001726	Core	S_epidermidis_49_contigs	2114	6	6	1	1	0,998351804489912	1	0,999175222547709			COG2814	Predicted arabinose efflux permease AraJ, MFS family (AraJ) (PDB:4LDS)	K19577	MFS transporter, DHA1 family, inner membrane transport protein			G	Carbohydrate transport and metabolism			PRJNA862342:NPW32_11230	MFS transporter	PF07690.19	Major Facilitator Superfamily
6258	GC_00000971	Core	S_epidermidis_49_contigs	1810	6	6	1	1	0,998357963875205	1	0,999178307313065			COG4112	Predicted phosphoesterase YmaB, NUDIX family (YmaB) (PDB:3E57)					R	General function prediction only			PRJNA862342:NPW32_09610	NUDIX domain-containing protein	PF00293.31	NUDIX domain
7872	GC_00001240	Core	S_epidermidis_49_contigs	1641	6	6	1	1	0,998447355652596	1	0,999223074681946			COG2947	Predicted RNA-binding protein, contains EVE domain (EVE) (PDB:1ZCE) (PUBMED:32652237)					R	General function prediction only			PRJNA862342:NPW32_08710	EVE domain-containing protein	PF01878.21	EVE domain
9342	GC_00001485	Core	S_epidermidis_49_contigs	351	6	6	1	1	0,998518518518518	1	0,999258710155671	M00726	Signature modules; Gene set; Drug resistance	COG0392|COG2898	Predicted membrane flippase AglD2/YbhN, UPF0104 family (AglD2) (PUBMED:25583072)|Lysylphosphatidylglycerol synthetase MprF, lysyl-tRNA-binding C-terminal domain (MprF2) (PDB:5VRV) (PUBMED:14702396;30563904)	K14205	phosphatidylglycerol lysyltransferase [EC:2.3.2.3]			M|I	Cell wall/membrane/envelope biogenesis|Lipid transport and metabolism	M00726	Cationic antimicrobial peptide (CAMP) resistance, lysyl-phosphatidylglycerol (L-PG) synthase MprF	PRJNA862342:NPW32_01815	bifunctional lysylphosphatidylglycerol flippase/synthetase MprF (mprF)	PF09924.12	Phosphatidylglycerol lysyltransferase, C-terminal
10494	GC_00001677	Core	S_epidermidis_49_contigs	1201	6	6	1	1	0,998580398580399	1	0,999289695115288			COG4473	Predicted ABC-type exoprotein transport system, permease component (EcsB)					U	Intracellular trafficking, secretion, and vesicular transport			PRJNA862342:NPW32_06370	ABC transporter permease	PF05975.15	Bacterial ABC transporter protein EcsB
6054	GC_00000937	Core	S_epidermidis_49_contigs	1440	6	6	1	1	0,998677248677249	1	0,99933818663137			COG3279	DNA-binding response regulator, LytR/AlgR family (LytT) (PDB:3BS1)	K07705	two-component system, LytTR family, response regulator LytT			K|T	Transcription|Signal transduction mechanisms			PRJNA862342:NPW32_07650	response regulator transcription factor LytR	PF04397.18	LytTr DNA-binding domain
6594	GC_00001027	Core	S_epidermidis_49_contigs	1052	6	6	1	1	0,99874095058231	1	0,999370078740157	M00876	Pathway modules; Biosynthesis of other secondary metabolites; Biosynthesis of other bacterial compounds	COG3457	Predicted amino acid racemase (YhfX) (PDB:4KBX) (PUBMED:23091052)	K21898	ornithine racemase [EC:5.1.1.12]			E	Amino acid transport and metabolism	M00876	Staphyloferrin A biosynthesis, L-ornithine => staphyloferrin A	PRJNA862342:NPW32_05480	alanine/ornithine racemase family PLP-dependent enzyme	PF01168.23	Alanine racemase, N-terminal domain
10476	GC_00001674	Core	S_epidermidis_49_contigs	2096	6	6	1	1	0,998776758409786	1	0,999388004895961			COG0341|COG0342	Preprotein translocase subunit SecF (SecF) (PDB:2FYH) (PUBMED:28830929)|Preprotein translocase subunit SecD (SecD) (PDB:3AQP) (PUBMED:26100040)	K12257	SecD/SecF fusion protein			U|U	Intracellular trafficking, secretion, and vesicular transport|Intracellular trafficking, secretion, and vesicular transport			PRJNA862342:NPW32_11140	protein translocase subunit SecDF (secDF)	PF02355.19	Protein export membrane protein
5316	GC_00000814	Core	S_epidermidis_49_contigs	163	6	6	1	1	0,998809523809524	1	0,999404407385348	M00009|M00011|M00173|M00376|M00374|M00149|M00613|M00614	Pathway modules; Carbohydrate metabolism; Central carbohydrate metabolism|Pathway modules; Carbohydrate metabolism; Central carbohydrate metabolism|Pathway modules; Energy metabolism; Carbon fixation|Pathway modules; Energy metabolism; Carbon fixation|Pathway modules; Energy metabolism; Carbon fixation|Pathway modules; Energy metabolism; ATP synthesis|Signature modules; Module set; Metabolic capa…	COG0479	Succinate dehydrogenase/fumarate reductase, Fe-S protein subunit (SdhB/FrdB) (PDB:6LUM)	K00240	succinate dehydrogenase / fumarate reductase, iron-sulfur subunit [EC:1.3.5.1 1.3.5.4]	COG0479	TCA cycle	C	Energy production and conversion	M00009|M00011|M00173|M00376|M00374|M00149|M00613|M00614	Citrate cycle (TCA cycle, Krebs cycle)|Citrate cycle, second carbon oxidation, 2-oxoglutarate => oxaloacetate|Reductive citrate cycle (Arnon-Buchanan cycle)|3-Hydroxypropionate bi-cycle|Dicarboxylate-hydroxybutyrate cycle|Succinate dehydrogenase, prokaryotes|Anoxygenic photosynthesis in green nonsulfur bacteria|Anoxygenic photosynthesis in green sulfur bacteria	PRJNA862342:NPW32_00850	succinate dehydrogenase iron-sulfur subunit (sdhB)	PF13085.9	2Fe-2S iron-sulfur cluster binding domain
12045	GC_00001943		S_epidermidis_49_contigs	729	5	5	1	0	0,998809523809524	1	0,999404407385348			COG4068	Predicted nucleic acid-binding protein, contains Zn-ribbon domain					R	General function prediction only			PRJNA862342:NPW32_03790	zinc-ribbon domain-containing protein	PF13248.9	zinc-ribbon domain
10686	GC_00001709	Core	S_epidermidis_49_contigs	551	6	6	1	1	0,998850193477059	1	0,999424766034647	M00009|M00011|M00173|M00150|M00613|M00614	Pathway modules; Carbohydrate metabolism; Central carbohydrate metabolism|Pathway modules; Carbohydrate metabolism; Central carbohydrate metabolism|Pathway modules; Energy metabolism; Carbon fixation|Pathway modules; Energy metabolism; ATP synthesis|Signature modules; Module set; Metabolic capacity|Signature modules; Module set; Metabolic capacity	COG1053|COG1902|COG3976	Succinate dehydrogenase/fumarate reductase, flavoprotein subunit (SdhA) (PDB:1KF6)|2,4-dienoyl-CoA reductase or related NADH-dependent reductase, Old Yellow Enzyme (OYE) family (FadH) (PDB:1BWK)|Uncharacterized conserved protein, contains FMN-binding domain	K17363	urocanate reductase [EC:1.3.99.33]	COG1053|COG1902|COG3976	TCA cycle	C|C|R	Energy production and conversion|Energy production and conversion|General function prediction only	M00009|M00011|M00173|M00150|M00613|M00614	Citrate cycle (TCA cycle, Krebs cycle)|Citrate cycle, second carbon oxidation, 2-oxoglutarate => oxaloacetate|Reductive citrate cycle (Arnon-Buchanan cycle)|Fumarate reductase, prokaryotes|Anoxygenic photosynthesis in green nonsulfur bacteria|Anoxygenic photosynthesis in green sulfur bacteria	PRJNA862342:NPW32_02850	flavocytochrome c	PF00724.23	NADH:flavin oxidoreductase / NADH oxidase family
6336	GC_00000984	Core	S_epidermidis_49_contigs	243	6	6	1	1	0,998850574712644	1	0,999424956871765			COG0758	Predicted Rossmann fold nucleotide-binding protein DprA/Smf involved in DNA uptake (Smf) (PDB:3MAJ)	K04096	DNA processing protein			L	Replication, recombination and repair			PRJNA862342:NPW32_01265	DNA-processing protein DprA (dprA)	PF02481.18	DNA recombination-mediator protein A
5568	GC_00000856	Core	S_epidermidis_49_contigs	486	6	6	1	1	0,998862343572241	1	0,999430848036426			COG2207|COG3708	AraC-type DNA-binding domain and AraC-containing proteins (AraC) (PDB:1BL0)|Predicted transcriptional regulator YdeE, contains AraC-type DNA-binding domain (YdeE)	K13653	AraC family transcriptional regulator			K|K	Transcription|Transcription			PRJNA862342:NPW32_02510	AraC family transcriptional regulator	PF14526.9	Integron-associated effector binding protein
10968	GC_00001756	Core	S_epidermidis_49_contigs	642	6	6	1	1	0,99891122278057	1	0,999455314869904			COG0653	Preprotein translocase subunit SecA (ATPase, RNA helicase) (SecA) (PDB:2FSF)	K03070	preprotein translocase subunit SecA [EC:7.4.2.8]			U	Intracellular trafficking, secretion, and vesicular transport			PRJNA862342:NPW32_03325	accessory Sec system translocase SecA2 (secA2)	PF07517.17	SecA DEAD-like domain
5292	GC_00000810	Core	S_epidermidis_49_contigs	1502	6	6	1	1	0,998914223669924	1	0,999456816947311			COG0451	Nucleoside-diphosphate-sugar epimerase (WcaG) (PDB:2X4G)					M	Cell wall/membrane/envelope biogenesis			PRJNA862342:NPW32_07960	auxiliary protein GraX/ApsX (graX)
6462	GC_00001005	Core	S_epidermidis_49_contigs	596	6	6	1	1	0,998917748917749	1	0,999458581483487			COG4241	Uncharacterized conserved protein YybS, DUF2232 family (YybS)					S	Function unknown			PRJNA862342:NPW32_03090	DUF2232 domain-containing protein	PF09991.12	Predicted membrane protein (DUF2232)
5268	GC_00000806	Core	S_epidermidis_49_contigs	1706	6	6	1	1	0,998998998998999	1	0,99949924887331			COG2208	Phosphoserine phosphatase RsbU, regulator of sigma subunit (RsbU) (PDB:5UCG)	K07315	phosphoserine phosphatase RsbU/P [EC:3.1.3.3]			T|K	Signal transduction mechanisms|Transcription			PRJNA862342:NPW32_09045	PP2C family protein-serine/threonine phosphatase	PF07228.15	Stage II sporulation protein E (SpoIIE)
10152	GC_00001620	Core	S_epidermidis_49_contigs	504	6	6	1	1	0,999020184205369	1	0,999509851975297			COG3044	Predicted ATPase of the ABC class (PDB:4YIX)	K06924	uncharacterized protein			R	General function prediction only			PRJNA862342:NPW32_02605	ABC-ATPase domain-containing protein	PF09818.12	ATPase of the ABC class
9618	GC_00001531	Core	S_epidermidis_49_contigs	1625	6	6	1	1	0,999020807833537	1	0,999510164095028			COG0542	ATP-dependent Clp protease, ATP-binding subunit ClpA (ClpA) (PDB:1KSF)	K03696	ATP-dependent Clp protease ATP-binding subunit ClpC			O	Posttranslational modification, protein turnover, chaperones			PRJNA862342:NPW32_08595	ATP-dependent Clp protease ATP-binding subunit	PF07724.17	AAA domain (Cdc48 subfamily)
6372	GC_00000990	Core	S_epidermidis_49_contigs	1204	6	6	1	1	0,999055712936733	1	0,999527633443552	M00868|M00121|M00926	Pathway modules; Metabolism of cofactors and vitamins; Cofactor and vitamin metabolism|Pathway modules; Metabolism of cofactors and vitamins; Cofactor and vitamin metabolism|Pathway modules; Metabolism of cofactors and vitamins; Cofactor and vitamin metabolism	COG0407	Uroporphyrinogen-III decarboxylase HemE (HemE) (PDB:2DG5)	K01599	uroporphyrinogen decarboxylase [EC:4.1.1.37]	COG0407	Heme biosynthesis	H	Coenzyme transport and metabolism	M00868|M00121|M00926	Heme biosynthesis, animals and fungi, glycine => heme|Heme biosynthesis, plants and bacteria, glutamate => heme|Heme biosynthesis, bacteria, glutamyl-tRNA => coproporphyrin III => heme	PRJNA862342:NPW32_06385	uroporphyrinogen decarboxylase (hemE)	PF01208.20	Uroporphyrinogen decarboxylase (URO-D)
6840	GC_00001068	Core	S_epidermidis_49_contigs	734	6	6	1	1	0,999058380414313	1	0,999528968440885	M00051	Pathway modules; Nucleotide metabolism; Pyrimidine metabolism	COG0167	Dihydroorotate dehydrogenase (PyrD) (PDB:1GT8)	K00254	dihydroorotate dehydrogenase [EC:1.3.5.2]	COG0167	Pyrimidine biosynthesis	F	Nucleotide transport and metabolism	M00051	Uridine monophosphate biosynthesis, glutamine (+ PRPP) => UMP	PRJNA862342:NPW32_03815	quinone-dependent dihydroorotate dehydrogenase	PF01180.24	Dihydroorotate dehydrogenase
12050	GC_00001944		S_epidermidis_49_contigs	1042	5	5	1	0	0,999101123595506	1	0,99955035971223			COG2814	Predicted arabinose efflux permease AraJ, MFS family (AraJ) (PDB:4LDS)	K18935	MFS transporter, DHA2 family, multidrug resistance protein			G	Carbohydrate transport and metabolism			PRJNA862342:NPW32_05430	multidrug efflux MFS transporter SdrM (sdrM)	PF07690.19	Major Facilitator Superfamily
7686	GC_00001209	Core	S_epidermidis_49_contigs	1709	6	6	1	1	0,999131944444444	1	0,999565783760313			COG1191	DNA-directed RNA polymerase specialized sigma subunit (FliA) (PDB:1RP3)	K03090	RNA polymerase sigma-B factor	COG1191	RNA polymerase	K	Transcription			PRJNA862342:NPW32_09060	RNA polymerase sigma factor SigB (sigB)	PF04539.19	Sigma-70 region 3
5796	GC_00000894	Core	S_epidermidis_49_contigs	272	6	6	1	1	0,999211977935382	1	0,999605833661805			COG0612	Predicted Zn-dependent peptidase, M16 family (PqqL) (PDB:6OFS)					R	General function prediction only			PRJNA862342:NPW32_01410	insulinase family protein	PF05193.24	Peptidase M16 inactive domain
7134	GC_00001117	Core	S_epidermidis_49_contigs	161	6	6	1	1	0,999455337690632	1	0,999727594660855	M00009|M00011|M00173|M00376|M00374|M00149|M00613|M00614	Pathway modules; Carbohydrate metabolism; Central carbohydrate metabolism|Pathway modules; Carbohydrate metabolism; Central carbohydrate metabolism|Pathway modules; Energy metabolism; Carbon fixation|Pathway modules; Energy metabolism; Carbon fixation|Pathway modules; Energy metabolism; Carbon fixation|Pathway modules; Energy metabolism; ATP synthesis|Signature modules; Module set; Metabolic capa…	COG2009	Succinate dehydrogenase/fumarate reductase, cytochrome b subunit (SdhC) (PDB:2WU2) (PUBMED:18511537)	K00241	succinate dehydrogenase / fumarate reductase, cytochrome b subunit			C	Energy production and conversion	M00009|M00011|M00173|M00376|M00374|M00149|M00613|M00614	Citrate cycle (TCA cycle, Krebs cycle)|Citrate cycle, second carbon oxidation, 2-oxoglutarate => oxaloacetate|Reductive citrate cycle (Arnon-Buchanan cycle)|3-Hydroxypropionate bi-cycle|Dicarboxylate-hydroxybutyrate cycle|Succinate dehydrogenase, prokaryotes|Anoxygenic photosynthesis in green nonsulfur bacteria|Anoxygenic photosynthesis in green sulfur bacteria	PRJNA862342:NPW32_00840	succinate dehydrogenase cytochrome b558 subunit	PF01127.25	Succinate dehydrogenase/Fumarate reductase transmembrane subunit
6756	GC_00001054	Core	S_epidermidis_49_contigs	1356	6	6	1	1	0,999468367889421	1	0,999734113267748			COG2197	DNA-binding response regulator, NarL/FixJ family, contains REC and HTH domains (CitB) (PDB:1A04)	K07694	two-component system, NarL family, vancomycin resistance associated response regulator VraR			T|K	Signal transduction mechanisms|Transcription			PRJNA862342:NPW32_07210	two-component system response regulator VraR (vraR)	PF00072.27	Response regulator receiver domain
6090	GC_00000943	Core	S_epidermidis_49_contigs	406	6	6	1	1	0,99949264332826	1	0,999746257295103			COG0745	DNA-binding response regulator, OmpR family, contains REC and winged-helix (wHTH) domain (OmpR) (PDB:1XHF)	K18941	two-component system, OmpR family, response regulator ArlR			T|K	Signal transduction mechanisms|Transcription			PRJNA862342:NPW32_02095	response regulator transcription factor	PF00072.27	Response regulator receiver domain
8496	GC_00001344	Core	S_epidermidis_49_contigs	0	6	6	1	1	0,999507540781779	1	0,999753709746937			COG0628	Predicted PurR-regulated permease PerM (PerM)					R	General function prediction only			PRJNA862342:NPW32_00005	AI-2E family transporter	PF01594.19	AI-2E family transporter
9522	GC_00001515	Core	S_epidermidis_49_contigs	730	6	6	1	1	0,999548532731377	1	0,99977421539851			COG4640	Uncharacterized protein YvbJ, contains N-terminal Zn ribbon domain (YvbJ)	K21463	membrane-associated protein TcaA			S	Function unknown			PRJNA862342:NPW32_03795	zinc-ribbon domain-containing protein	PF13248.9	zinc-ribbon domain
7650	GC_00001203	Core	S_epidermidis_49_contigs	1953	6	6	1	1	0,999556110417534	1	0,999778005938341			COG1009|COG2111	Membrane H+-translocase/NADH:ubiquinone oxidoreductase subunit 5 (chain L)/Multisubunit Na+/H+ antiporter, MnhA subunit (NuoL) (PDB:3RKO)|Multisubunit Na+/H+ antiporter, MnhB subunit (MnhB)	K05565	multicomponent Na+:H+ antiporter subunit A	COG1009|COG2111	NADH dehydrogenase	C|P	Energy production and conversion|Inorganic ion transport and metabolism			PRJNA862342:NPW32_10370	Na+/H+ antiporter subunit A	PF00361.23	Proton-conducting membrane transporter
5304	GC_00000812	Core	S_epidermidis_49_contigs	1327	6	6	1	1	0,999583853516438	1	0,999791883454735	M00024	Pathway modules; Amino acid metabolism; Aromatic amino acid metabolism	COG0077	Prephenate dehydratase (PheA2) (PDB:1PHZ)	K04518	prephenate dehydratase [EC:4.2.1.51]	COG0077	Aromatic amino acid biosynthesis	E	Amino acid transport and metabolism	M00024	Phenylalanine biosynthesis, chorismate => phenylpyruvate => phenylalanine	PRJNA862342:NPW32_07060	chorismate mutase	PF00800.21	Prephenate dehydratase
9660	GC_00001538	Core	S_epidermidis_49_contigs	2008	6	6	1	1	0,999598393574297	1	0,99979915645712			COG1009	Membrane H+-translocase/NADH:ubiquinone oxidoreductase subunit 5 (chain L)/Multisubunit Na+/H+ antiporter, MnhA subunit (NuoL) (PDB:3RKO)			COG1009	NADH dehydrogenase	C	Energy production and conversion			PRJNA862342:NPW32_10655	NADH dehydrogenase subunit 5	PF00361.23	Proton-conducting membrane transporter
6888	GC_00001076	Core	S_epidermidis_49_contigs	859	6	6	1	1	0,999605055292259	1	0,999802488643097			COG0653	Preprotein translocase subunit SecA (ATPase, RNA helicase) (SecA) (PDB:2FSF)	K03070	preprotein translocase subunit SecA [EC:7.4.2.8]			U	Intracellular trafficking, secretion, and vesicular transport			PRJNA862342:NPW32_04480	preprotein translocase subunit SecA (secA)	PF07517.17	SecA DEAD-like domain
6996	GC_00001094	Core	S_epidermidis_49_contigs	1205	6	6	1	1	0,999638074556641	1	0,999819004524887	M00868|M00121|M00926	Pathway modules; Metabolism of cofactors and vitamins; Cofactor and vitamin metabolism|Pathway modules; Metabolism of cofactors and vitamins; Cofactor and vitamin metabolism|Pathway modules; Metabolism of cofactors and vitamins; Cofactor and vitamin metabolism	COG0276	Protoheme ferro-lyase (ferrochelatase) (HemH) (PDB:1AK1)	K01772	protoporphyrin/coproporphyrin ferrochelatase [EC:4.99.1.1 4.99.1.9]	COG0276	Heme biosynthesis	H	Coenzyme transport and metabolism	M00868|M00121|M00926	Heme biosynthesis, animals and fungi, glycine => heme|Heme biosynthesis, plants and bacteria, glutamate => heme|Heme biosynthesis, bacteria, glutamyl-tRNA => coproporphyrin III => heme	PRJNA862342:NPW32_06390	ferrochelatase (hemH)	PF00762.22	Ferrochelatase
5454	GC_00000837	Core	S_epidermidis_49_contigs	67	6	6	1	1	0,999643874643875	1	0,999821905609973	M00116	Pathway modules; Metabolism of cofactors and vitamins; Cofactor and vitamin metabolism	COG1575	1,4-dihydroxy-2-naphthoate polyprenyltransferase (MenA)	K02548	1,4-dihydroxy-2-naphthoate polyprenyltransferase [EC:2.5.1.74]	COG1575	Menaquinone biosynthesis	H	Coenzyme transport and metabolism	M00116	Menaquinone biosynthesis, chorismate (+ polyprenyl-PP) => menaquinol	PRJNA862342:NPW32_00355	1,4-dihydroxy-2-naphthoate polyprenyltransferase	PF01040.21	UbiA prenyltransferase family
6528	GC_00001016	Core	S_epidermidis_49_contigs	1158	6	6	1	1	0,999648382559775	1	0,999824160365746			COG1316	Anionic cell wall polymer biosynthesis enzyme TagV/TagU, LytR-Cps2A-Psr (LCP) family (peptidoglycan teichoic acid transferase) (Cps2a) (PDB:2XXP) (PUBMED:29107701)	K01005	polyisoprenyl-teichoic acid--peptidoglycan teichoic acid transferase [EC:2.7.8.-]			M	Cell wall/membrane/envelope biogenesis			PRJNA862342:NPW32_06035	LCP family protein	PF03816.17	LytR_cpsA_psr family
727	GC_00000052	Core	S_epidermidis_49_contigs	424	6	7	2	0	0,999700509134471	1	0,999850232140183	M00053	Pathway modules; Nucleotide metabolism; Pyrimidine metabolism	COG0207	Thymidylate synthase (ThyA) (PDB:1AN5)	K00560	thymidylate synthase [EC:2.1.1.45]	COG0207	Thymidylate biosynthesis	F	Nucleotide transport and metabolism	M00053	Pyrimidine deoxyribonuleotide biosynthesis, CDP/CTP => dCDP/dCTP,dTDP/dTTP	PRJNA862342:NPW32_02185	thymidylate synthase	PF00303.22	Thymidylate synthase
5538	GC_00000851	Core	S_epidermidis_49_contigs	1430	6	6	1	1	0,999716553287982	1	0,999858256555634			COG2814	Predicted arabinose efflux permease AraJ, MFS family (AraJ) (PDB:4LDS)	K18567	MFS transporter, DHA1 family, purine base/nucleoside efflux pump			G	Carbohydrate transport and metabolism			PRJNA862342:NPW32_07595	MFS transporter	PF07690.19	Major Facilitator Superfamily
5484	GC_00000842	Core	S_epidermidis_49_contigs	1245	6	6	1	1	0,99973544973545	1	0,9998677073687			COG2081	Predicted flavoprotein YhiN (YhiN) (PDB:3V76)					R	General function prediction only			PRJNA862342:NPW32_06635	NAD(P)/FAD-dependent oxidoreductase	PF03486.17	HI0933-like protein
6030	GC_00000933	Core	S_epidermidis_49_contigs	1819	6	6	1	1	0,999739786625032	1	0,999869876382563	M00846|M00121|M00926	Pathway modules; Metabolism of cofactors and vitamins; Cofactor and vitamin metabolism|Pathway modules; Metabolism of cofactors and vitamins; Cofactor and vitamin metabolism|Pathway modules; Metabolism of cofactors and vitamins; Cofactor and vitamin metabolism	COG0001	Glutamate-1-semialdehyde aminotransferase (HemL) (PDB:2CFB)	K01845	glutamate-1-semialdehyde 2,1-aminomutase [EC:5.4.3.8]	COG0001	Heme biosynthesis	H	Coenzyme transport and metabolism	M00846|M00121|M00926	Siroheme biosynthesis, glutamyl-tRNA => siroheme|Heme biosynthesis, plants and bacteria, glutamate => heme|Heme biosynthesis, bacteria, glutamyl-tRNA => coproporphyrin III => heme	PRJNA862342:NPW32_09660	glutamate-1-semialdehyde 2,1-aminomutase (hemL)	PF00202.24	Aminotransferase class-III
5532	GC_00000850	Core	S_epidermidis_49_contigs	1206	6	6	1	1	0,999761051373955	1	0,99988051141116	M00868|M00121|M00926	Pathway modules; Metabolism of cofactors and vitamins; Cofactor and vitamin metabolism|Pathway modules; Metabolism of cofactors and vitamins; Cofactor and vitamin metabolism|Pathway modules; Metabolism of cofactors and vitamins; Cofactor and vitamin metabolism	COG1232	Protoporphyrinogen oxidase HemY/PPOX (HemY) (PDB:3LOV)	K00231	protoporphyrinogen/coproporphyrinogen III oxidase [EC:1.3.3.4 1.3.3.15]	COG1232	Heme biosynthesis	H	Coenzyme transport and metabolism	M00868|M00121|M00926	Heme biosynthesis, animals and fungi, glycine => heme|Heme biosynthesis, plants and bacteria, glutamate => heme|Heme biosynthesis, bacteria, glutamyl-tRNA => coproporphyrin III => heme	PRJNA862342:NPW32_06395	protoporphyrinogen oxidase (hemY)	PF01593.27	Flavin containing amine oxidoreductase
12015	GC_00001937		S_epidermidis_49_contigs	1475	5	5	1	0	0,999833333333333	1	0,999916659721643			COG1009|COG2111	Membrane H+-translocase/NADH:ubiquinone oxidoreductase subunit 5 (chain L)/Multisubunit Na+/H+ antiporter, MnhA subunit (NuoL) (PDB:3RKO)|Multisubunit Na+/H+ antiporter, MnhB subunit (MnhB)	K05565	multicomponent Na+:H+ antiporter subunit A	COG1009|COG2111	NADH dehydrogenase	C|P	Energy production and conversion|Inorganic ion transport and metabolism			PRJNA862342:NPW32_07825	DUF4040 family protein	PF00361.23	Proton-conducting membrane transporter
888	GC_00000076	Core	S_epidermidis_49_contigs	1533	6	6	1	1	1	1	1	M00704|M00700|M00702	Signature modules; Gene set; Drug resistance|Signature modules; Gene set; Drug resistance|Signature modules; Gene set; Drug resistance	COG1846	DNA-binding transcriptional regulator, MarR family (MarR) (PDB:1JGS)	K18906	MarR family transcriptional regulator, multiple gene regulator MgrA			K	Transcription	M00704|M00700|M00702	Tetracycline resistance, efflux pump Tet38|Multidrug resistance, efflux pump AbcA|Multidrug resistance, efflux pump NorB	PRJNA862342:NPW32_08115	HTH-type transcriptional regulator MgrA (mgrA)	PF01047.25	MarR family
942	GC_00000085	Core	S_epidermidis_49_contigs	1506	6	6	1	1	1	1	1	M00730	Signature modules; Gene set; Drug resistance	COG3127	Predicted ABC-type transport system involved in lysophospholipase L1 biosynthesis, permease component (YbbP)	K19080	cationic antimicrobial peptide transport system permease protein			Q	Secondary metabolites biosynthesis, transport and catabolism	M00730	Cationic antimicrobial peptide (CAMP) resistance, VraFG transporter	PRJNA862342:NPW32_07980	ABC transporter permease VraG (vraG)	PF02687.24	FtsX-like permease family
1020	GC_00000098	Core	S_epidermidis_49_contigs	1599	6	6	1	1	1	1	1			COG3981	Predicted acetyltransferase					R	General function prediction only			PRJNA862342:NPW32_08465	GNAT family N-acetyltransferase	PF13302.10	Acetyltransferase (GNAT) domain
1044	GC_00000102	Core	S_epidermidis_49_contigs	273	6	6	1	1	1	1	1			COG0612	Predicted Zn-dependent peptidase, M16 family (PqqL) (PDB:6OFS)					R	General function prediction only			PRJNA862342:NPW32_01415	insulinase family protein	PF05193.24	Peptidase M16 inactive domain
1074	GC_00000107	Core	S_epidermidis_49_contigs	1085	6	6	1	1	1	1	1			COG0201	Preprotein translocase subunit SecY (SecY) (PDB:1RH5)	K03076	preprotein translocase subunit SecY			U	Intracellular trafficking, secretion, and vesicular transport			PRJNA862342:NPW32_05645	preprotein translocase subunit SecY (secY)	PF00344.23	SecY
1092	GC_00000110	Core	S_epidermidis_49_contigs	1300	6	6	1	1	1	1	1			COG4512	Accessory gene regulator protein AgrB (AgrB)	K07813	accessory gene regulator B			K|T	Transcription|Signal transduction mechanisms			PRJNA862342:NPW32_06915	accessory gene regulator AgrB	PF04647.18	Accessory gene regulator B
1176	GC_00000124	Core	S_epidermidis_49_contigs	1507	6	6	1	1	1	1	1			COG1392	Phosphate transport regulator YkaA, distantly related to PhoU, UPF0111/DUF47 family (YkaA) (PDB:2IIU)	K07220	uncharacterized protein			P	Inorganic ion transport and metabolism			PRJNA862342:NPW32_07985	DUF47 domain-containing protein	PF01865.19	Protein of unknown function DUF47
1188	GC_00000126	Core	S_epidermidis_49_contigs	1642	6	6	1	1	1	1	1			COG3011	Predicted thiol-disulfide oxidoreductase YuxK, DCC family (YuxK) (PUBMED:15236740)					R	General function prediction only			PRJNA862342:NPW32_08715	DCC1-like thiol-disulfide oxidoreductase family protein	PF04134.15	DCC1-like thiol-disulfide oxidoreductase
1260	GC_00000138	Core	S_epidermidis_49_contigs	1818	6	6	1	1	1	1	1	M00846|M00868|M00121|M00926	Pathway modules; Metabolism of cofactors and vitamins; Cofactor and vitamin metabolism|Pathway modules; Metabolism of cofactors and vitamins; Cofactor and vitamin metabolism|Pathway modules; Metabolism of cofactors and vitamins; Cofactor and vitamin metabolism|Pathway modules; Metabolism of cofactors and vitamins; Cofactor and vitamin metabolism	COG0113	Delta-aminolevulinic acid dehydratase, porphobilinogen synthase (HemB) (PDB:1I8J)	K01698	porphobilinogen synthase [EC:4.2.1.24]	COG0113	Heme biosynthesis	H	Coenzyme transport and metabolism	M00846|M00868|M00121|M00926	Siroheme biosynthesis, glutamyl-tRNA => siroheme|Heme biosynthesis, animals and fungi, glycine => heme|Heme biosynthesis, plants and bacteria, glutamate => heme|Heme biosynthesis, bacteria, glutamyl-tRNA => coproporphyrin III => heme	PRJNA862342:NPW32_09655	porphobilinogen synthase (hemB)	PF00490.24	Delta-aminolevulinic acid dehydratase
1278	GC_00000141	Core	S_epidermidis_49_contigs	1704	6	6	1	1	1	1	1					K07723	CopG family transcriptional regulator / antitoxin EndoAI							PRJNA862342:NPW32_09035	type II toxin-antitoxin system antitoxin MazE (mazE)
1302	GC_00000145	Core	S_epidermidis_49_contigs	478	6	6	1	1	1	1	1			COG1547	Predicted metal-dependent hydrolase (YpuF) (PDB:2CWY)	K09763	uncharacterized protein			S	Function unknown			PRJNA862342:NPW32_02465	DUF309 domain-containing protein	PF03745.17	Domain of unknown function (DUF309)
1392	GC_00000160	Core	S_epidermidis_49_contigs	1503	6	6	1	1	1	1	1	M00725|M00726|M00730	Signature modules; Gene set; Drug resistance|Signature modules; Gene set; Drug resistance|Signature modules; Gene set; Drug resistance	COG0745	DNA-binding response regulator, OmpR family, contains REC and winged-helix (wHTH) domain (OmpR) (PDB:1XHF)	K19078	two-component system, OmpR family, response regulator protein GraR			T|K	Signal transduction mechanisms|Transcription	M00725|M00726|M00730	Cationic antimicrobial peptide (CAMP) resistance, dltABCD operon|Cationic antimicrobial peptide (CAMP) resistance, lysyl-phosphatidylglycerol (L-PG) synthase MprF|Cationic antimicrobial peptide (CAMP) resistance, VraFG transporter	PRJNA862342:NPW32_07965	response regulator transcription factor GraR/ApsR (graR)	PF00072.27	Response regulator receiver domain
1488	GC_00000176	Core	S_epidermidis_49_contigs	1470	6	6	1	1	1	1	1			COG1846	DNA-binding transcriptional regulator, MarR family (MarR) (PDB:1JGS)					K	Transcription			PRJNA862342:NPW32_07800	global transcriptional regulator SarA (sarA)
1620	GC_00000198	Core	S_epidermidis_49_contigs	1552	6	6	1	1	1	1	1			COG0745	DNA-binding response regulator, OmpR family, contains REC and winged-helix (wHTH) domain (OmpR) (PDB:1XHF)	K10682	two-component system, OmpR family, response regulator SaeR			T|K	Signal transduction mechanisms|Transcription			PRJNA862342:NPW32_08210	response regulator transcription factor SaeR (saeR)	PF00072.27	Response regulator receiver domain
1692	GC_00000210	Core	S_epidermidis_49_contigs	995	6	6	1	1	1	1	1			COG2179	Predicted phosphohydrolase YqeG, HAD superfamily (YqeG)	K07015	uncharacterized protein			R	General function prediction only			PRJNA862342:NPW32_05185	YqeG family HAD IIIA-type phosphatase	PF13419.9	Haloacid dehalogenase-like hydrolase
1704	GC_00000212	Core	S_epidermidis_49_contigs	1112	6	6	1	1	1	1	1			COG0679	Predicted permease, AEC (auxin efflux carrier) family (YfdV)	K24180	malate permease and related proteins			R	General function prediction only			PRJNA862342:NPW32_05780	AEC family transporter	PF03547.21	Membrane transport protein
1812	GC_00000230	Core	S_epidermidis_49_contigs	3	6	6	1	1	1	1	1			COG2814	Predicted arabinose efflux permease AraJ, MFS family (AraJ) (PDB:4LDS)					G	Carbohydrate transport and metabolism			PRJNA862342:NPW32_00020	MFS transporter	PF07690.19	Major Facilitator Superfamily
1842	GC_00000235	Core	S_epidermidis_49_contigs	460	6	6	1	1	1	1	1	M00117|M00116	Pathway modules; Metabolism of cofactors and vitamins; Cofactor and vitamin metabolism|Pathway modules; Metabolism of cofactors and vitamins; Cofactor and vitamin metabolism	COG2226	Ubiquinone/menaquinone biosynthesis C-methylase UbiE/MenG (UbiE) (PDB:4OBW)	K03183	demethylmenaquinone methyltransferase / 2-methoxy-6-polyprenyl-1,4-benzoquinol methylase [EC:2.1.1.163 2.1.1.201]	COG2226	Biotin biosynthesis	H	Coenzyme transport and metabolism	M00117|M00116	Ubiquinone biosynthesis, prokaryotes, chorismate (+ polyprenyl-PP) => ubiquinol|Menaquinone biosynthesis, chorismate (+ polyprenyl-PP) => menaquinol	PRJNA862342:NPW32_02370	demethylmenaquinone methyltransferase	PF01209.21	ubiE/COQ5 methyltransferase family
1860	GC_00000238	Core	S_epidermidis_49_contigs	1813	6	6	1	1	1	1	1			COG1219	ATP-dependent protease Clp, ATPase subunit ClpX (ClpX) (PDB:3HTE)	K03544	ATP-dependent Clp protease ATP-binding subunit ClpX			O	Posttranslational modification, protein turnover, chaperones			PRJNA862342:NPW32_09625	ATP-dependent Clp protease ATP-binding subunit ClpX (clpX)	PF07724.17	AAA domain (Cdc48 subfamily)
1914	GC_00000247	Core	S_epidermidis_49_contigs	1514	6	6	1	1	1	1	1			COG3542	Predicted sugar epimerase, cupin superfamily (CFF1) (PDB:1XE7) (PUBMED:15608122)	K09705	uncharacterized protein			R	General function prediction only			PRJNA862342:NPW32_08020	cupin domain-containing protein	PF06172.14	Cupin superfamily (DUF985)
2064	GC_00000272	Core	S_epidermidis_49_contigs	1520	6	6	1	1	1	1	1			COG2814	Predicted arabinose efflux permease AraJ, MFS family (AraJ) (PDB:4LDS)	K03291	MFS transporter, SET family, sugar efflux transporter			G	Carbohydrate transport and metabolism			PRJNA862342:NPW32_08050	sugar efflux transporter	PF07690.19	Major Facilitator Superfamily
2124	GC_00000282	Core	S_epidermidis_49_contigs	1188	6	6	1	1	1	1	1			COG2197	DNA-binding response regulator, NarL/FixJ family, contains REC and HTH domains (CitB) (PDB:1A04)	K02479	two-component system, NarL family, response regulator			T|K	Signal transduction mechanisms|Transcription			PRJNA862342:NPW32_06305	response regulator transcription factor	PF00072.27	Response regulator receiver domain
2184	GC_00000292	Core	S_epidermidis_49_contigs	917	6	6	1	1	1	1	1			COG1438	Arginine repressor (ArgR) (PDB:1AOY)	K03402	transcriptional regulator of arginine metabolism			K	Transcription			PRJNA862342:NPW32_04780	transcriptional regulator ArgR (argR)	PF01316.24	Arginine repressor, DNA binding domain
2214	GC_00000297	Core	S_epidermidis_49_contigs	1551	6	6	1	1	1	1	1			COG5002	Sensor histidine kinase WalK (WalK) (PDB:4I5S)	K10681	two-component system, OmpR family, sensor histidine kinase SaeS [EC:2.7.13.3]			T	Signal transduction mechanisms			PRJNA862342:NPW32_08205	HAMP domain-containing histidine kinase	PF02518.29	Histidine kinase-, DNA gyrase B-, and HSP90-like ATPase
2220	GC_00000298	Core	S_epidermidis_49_contigs	1950	6	6	1	1	1	1	1			COG1098	Predicted RNA-binding protein, contains ribosomal protein S1 (RPS1) domain (YabR) (PDB:2K4K)	K07570	general stress protein 13			R	General function prediction only			PRJNA862342:NPW32_10355	S1 domain-containing post-transcriptional regulator Ygs (ygs)	PF00575.26	S1 RNA binding domain
2232	GC_00000300	Core	S_epidermidis_49_contigs	1333	6	6	1	1	1	1	1			COG4496	Predicted DNA-binding transcriptional regulator YerC, contains ArsR-like HTH domain (YerC) (PDB:3KOR)					R	General function prediction only			PRJNA862342:NPW32_07095	YerC/YecD family TrpR-related protein	PF01371.22	Trp repressor protein
2280	GC_00000308	Core	S_epidermidis_49_contigs	138	6	6	1	1	1	1	1			COG2322	Predicted membrane metallochaperone YozB (3H, Sco1 fusion), DUF420 family (YozB)	K08976	putative membrane protein			R	General function prediction only			PRJNA862342:NPW32_00725	DUF420 domain-containing protein	PF04238.15	Protein of unknown function (DUF420)
2316	GC_00000314	Core	S_epidermidis_49_contigs	68	6	6	1	1	1	1	1	M00116|M00932	Pathway modules; Metabolism of cofactors and vitamins; Cofactor and vitamin metabolism|Pathway modules; Metabolism of cofactors and vitamins; Cofactor and vitamin metabolism	COG1169	Isochorismate synthase EntC (MenF) (PDB:5JXZ)	K02552	menaquinone-specific isochorismate synthase [EC:5.4.4.2]	COG1169	Menaquinone biosynthesis	H|Q	Coenzyme transport and metabolism|Secondary metabolites biosynthesis, transport and catabolism	M00116|M00932	Menaquinone biosynthesis, chorismate (+ polyprenyl-PP) => menaquinol|Phylloquinone biosynthesis, chorismate (+ phytyl-PP) => phylloquinol	PRJNA862342:NPW32_00360	isochorismate synthase	PF00425.21	chorismate binding enzyme
2358	GC_00000321	Core	S_epidermidis_49_contigs	972	6	6	1	1	1	1	1			COG1030	Membrane-bound serine protease NfeD, ClpP class (NfeD) (PDB:2DEO)	K07403	membrane-bound serine protease (ClpP class)			O	Posttranslational modification, protein turnover, chaperones			PRJNA862342:NPW32_05070	serine protease	PF01957.21	NfeD-like C-terminal, partner-binding
2394	GC_00000327	Core	S_epidermidis_49_contigs	1708	6	6	1	1	1	1	1			COG2172	Anti-sigma regulatory factor (Ser/Thr protein kinase) (RsbW) (PDB:1TIL)	K04757	serine/threonine-protein kinase RsbW [EC:2.7.11.1]			T	Signal transduction mechanisms			PRJNA862342:NPW32_09055	anti-sigma B factor RsbW (rsbW)	PF13581.9	Histidine kinase-like ATPase domain
2484	GC_00000342	Core	S_epidermidis_49_contigs	1614	6	6	1	1	1	1	1			COG0690	Preprotein translocase subunit SecE (SecE) (PDB:5MG3) (PUBMED:29684280)	K03073	preprotein translocase subunit SecE			U	Intracellular trafficking, secretion, and vesicular transport			PRJNA862342:NPW32_08540	preprotein translocase subunit SecE (secE)	PF00584.23	SecE/Sec61-gamma subunits of protein translocation complex
2502	GC_00000345	Core	S_epidermidis_49_contigs	1816	6	6	1	1	1	1	1	M00846|M00868|M00121|M00926	Pathway modules; Metabolism of cofactors and vitamins; Cofactor and vitamin metabolism|Pathway modules; Metabolism of cofactors and vitamins; Cofactor and vitamin metabolism|Pathway modules; Metabolism of cofactors and vitamins; Cofactor and vitamin metabolism|Pathway modules; Metabolism of cofactors and vitamins; Cofactor and vitamin metabolism	COG0181	Porphobilinogen deaminase (HemC) (PDB:1AH5)	K01749	hydroxymethylbilane synthase [EC:2.5.1.61]	COG0181	Heme biosynthesis	H	Coenzyme transport and metabolism	M00846|M00868|M00121|M00926	Siroheme biosynthesis, glutamyl-tRNA => siroheme|Heme biosynthesis, animals and fungi, glycine => heme|Heme biosynthesis, plants and bacteria, glutamate => heme|Heme biosynthesis, bacteria, glutamyl-tRNA => coproporphyrin III => heme	PRJNA862342:NPW32_09645	hydroxymethylbilane synthase (hemC)	PF01379.23	Porphobilinogen deaminase, dipyromethane cofactor binding domain
2514	GC_00000347	Core	S_epidermidis_49_contigs	261	6	6	1	1	1	1	1			COG2740	Nucleoid-associated protein YlxR, Predicted RNA-binding, DUF448 family (YlxR) (PDB:1G2R) (PUBMED:11679764;31118925)	K07742	uncharacterized protein			R	General function prediction only			PRJNA862342:NPW32_01355	YlxR family protein	PF04296.16	Protein of unknown function (DUF448)
2586	GC_00000359	Core	S_epidermidis_49_contigs	1999	6	6	1	1	1	1	1			COG2827	Predicted endonuclease, GIY-YIG superfamily (YhbQ) (PDB:1YWL)	K07461	putative endonuclease			L	Replication, recombination and repair			PRJNA862342:NPW32_10610	GIY-YIG nuclease family protein	PF01541.27	GIY-YIG catalytic domain
2706	GC_00000379	Core	S_epidermidis_49_contigs	1649	6	6	1	1	1	1	1	M00609	Pathway modules; Amino acid metabolism; Cysteine and methionine metabolism	COG1854	S-ribosylhomocysteine lyase LuxS, autoinducer biosynthesis (LuxS) (PDB:5E68)	K07173	S-ribosylhomocysteine lyase [EC:4.4.1.21]			T	Signal transduction mechanisms	M00609	Cysteine biosynthesis, methionine => cysteine	PRJNA862342:NPW32_08750	S-ribosylhomocysteine lyase	PF02664.18	S-Ribosylhomocysteinase (LuxS)
2718	GC_00000381	Core	S_epidermidis_49_contigs	801	6	6	1	1	1	1	1			COG1393	Arsenate reductase or related protein, glutaredoxin family (ArsC) (PDB:1I9D)	K00537	arsenate reductase (glutaredoxin) [EC:1.20.4.1]			P	Inorganic ion transport and metabolism			PRJNA862342:NPW32_04170	arsenate reductase family protein	PF03960.18	ArsC family
2808	GC_00000396	Core	S_epidermidis_49_contigs	1518	6	6	1	1	1	1	1			COG2306	Predicted RNA-binding protein, associated with RNAse of E/G family, DUF402 domain (PDB:2P12) (PUBMED:15126500)	K09145	uncharacterized protein			R	General function prediction only			PRJNA862342:NPW32_08040	DUF402 domain-containing protein	PF04167.16	Protein of unknown function (DUF402)
3042	GC_00000435	Core	S_epidermidis_49_contigs	76	6	6	1	1	1	1	1			COG2153	Predicted N-acyltransferase, GNAT family (ElaA) (PDB:1XEB)	K02348	ElaA protein			R	General function prediction only			PRJNA862342:NPW32_00400	GNAT family N-acetyltransferase	PF13673.10	Acetyltransferase (GNAT) domain
3078	GC_00000441	Core	S_epidermidis_49_contigs	1090	6	6	1	1	1	1	1			COG0097	Ribosomal protein L6P/L9E (RplF) (PDB:1VS6)	K02933	large subunit ribosomal protein L6	COG0097	Ribosome 50S subunit	J	Translation, ribosomal structure and biogenesis			PRJNA862342:NPW32_05670	50S ribosomal protein L6 (rplF)	PF00347.26	Ribosomal protein L6
3090	GC_00000443	Core	S_epidermidis_49_contigs	1541	6	6	1	1	1	1	1			COG2814	Predicted arabinose efflux permease AraJ, MFS family (AraJ) (PDB:4LDS)	K19576	MFS transporter, DHA1 family, quinolone resistance protein			G	Carbohydrate transport and metabolism			PRJNA862342:NPW32_08155	multidrug efflux MFS transporter NorA (norA)	PF07690.19	Major Facilitator Superfamily
3240	GC_00000468	Core	S_epidermidis_49_contigs	775	6	6	1	1	1	1	1													PRJNA862342:NPW32_04035	teichoic acid D-Ala incorporation-associated protein DltX	PF12459.11	D-Ala-teichoic acid biosynthesis protein
3342	GC_00000485	Core	S_epidermidis_49_contigs	1043	6	6	1	1	1	1	1			COG1272	Predicted membrane channel-forming protein YqfA, hemolysin III family (YqfA) (PDB:3WXV)	K11068	hemolysin III			U	Intracellular trafficking, secretion, and vesicular transport			PRJNA862342:NPW32_05435	hemolysin III family protein	PF03006.23	Haemolysin-III related
3348	GC_00000486	Core	S_epidermidis_49_contigs	353	6	6	1	1	1	1	1			COG1316	Anionic cell wall polymer biosynthesis enzyme TagV/TagU, LytR-Cps2A-Psr (LCP) family (peptidoglycan teichoic acid transferase) (Cps2a) (PDB:2XXP) (PUBMED:29107701)	K01005	polyisoprenyl-teichoic acid--peptidoglycan teichoic acid transferase [EC:2.7.8.-]			M	Cell wall/membrane/envelope biogenesis			PRJNA862342:NPW32_01825	LCP family protein	PF03816.17	LytR_cpsA_psr family
3516	GC_00000514	Core	S_epidermidis_49_contigs	1785	6	6	1	1	1	1	1			COG4109	Predicted transcriptional regulator containing CBS domains (YtoI)					K	Transcription			PRJNA862342:NPW32_09480	DRTGG domain-containing protein	PF07085.15	DRTGG domain
3666	GC_00000539	Core	S_epidermidis_49_contigs	2010	6	6	1	1	1	1	1			COG5609	Na+-translocating membrane potential-generating system subunit MpsC, DUF2294 family (MpsC) (PUBMED:25448817)					C	Energy production and conversion			PRJNA862342:NPW32_10665	DUF2294 domain-containing protein	PF10057.12	Na+-translocating membrane potential-generating system (MpsC)
3780	GC_00000558	Core	S_epidermidis_49_contigs	1120	6	6	1	1	1	1	1			COG1846	DNA-binding transcriptional regulator, MarR family (MarR) (PDB:1JGS)					K	Transcription			PRJNA862342:NPW32_05830	SarA family transcriptional regulator
3786	GC_00000559	Core	S_epidermidis_49_contigs	1299	6	6	1	1	1	1	1					K07800	AgrD protein							PRJNA862342:NPW32_06910	cyclic lactone autoinducer peptide	PF05931.14	Staphylococcal AgrD protein
3798	GC_00000561	Core	S_epidermidis_49_contigs	130	6	6	1	1	1	1	1			COG1217	Predicted membrane GTPase TypA/BipA involved in stress response (TypA) (PDB:5A9V)	K06207	GTP-binding protein			T	Signal transduction mechanisms			PRJNA862342:NPW32_00680	translational GTPase TypA (typA)	PF00009.30	Elongation factor Tu GTP binding domain
3810	GC_00000563	Core	S_epidermidis_49_contigs	833	6	6	1	1	1	1	1			COG1314	Protein translocase subunit SecG (SecG) (PDB:2AKH)	K03075	preprotein translocase subunit SecG			U	Intracellular trafficking, secretion, and vesicular transport			PRJNA862342:NPW32_04340	preprotein translocase subunit SecG (secG)	PF03840.17	Preprotein translocase SecG subunit
3930	GC_00000583	Core	S_epidermidis_49_contigs	2097	6	6	1	1	1	1	1			COG1862	Protein translocase subunit YajC (YajC)	K03210	preprotein translocase subunit YajC			U	Intracellular trafficking, secretion, and vesicular transport			PRJNA862342:NPW32_11145	preprotein translocase subunit YajC (yajC)	PF02699.18	Preprotein translocase subunit
4374	GC_00000657	Core	S_epidermidis_49_contigs	1705	6	6	1	1	1	1	1			COG2337	mRNA-degrading endonuclease MazF, toxin component of the MazEF toxin-antitoxin module (MazF) (PDB:2MF2)	K07171	mRNA interferase MazF [EC:3.1.-.-]			V	Defense mechanisms			PRJNA862342:NPW32_09040	type II toxin-antitoxin system PemK/MazF family toxin	PF02452.20	PemK-like, MazF-like toxin of type II toxin-antitoxin system
4434	GC_00000667	Core	S_epidermidis_49_contigs	1297	6	6	1	1	1	1	1			COG3279	DNA-binding response regulator, LytR/AlgR family (LytT) (PDB:3BS1)	K07707	two-component system, LytTR family, response regulator AgrA			K|T	Transcription|Signal transduction mechanisms			PRJNA862342:NPW32_06900	LytTR family DNA-binding domain-containing protein	PF00072.27	Response regulator receiver domain
4494	GC_00000677	Core	S_epidermidis_49_contigs	1636	6	6	1	1	1	1	1			COG0622	Predicted phosphodiesterase, calcineurin family (YfcE) (PDB:1SU1) (PUBMED:17586769)					R	General function prediction only			PRJNA862342:NPW32_08680	metallophosphatase family protein	PF12850.10	Calcineurin-like phosphoesterase superfamily domain
4704	GC_00000712	Core	S_epidermidis_49_contigs	356	6	6	1	1	1	1	1	M00025	Pathway modules; Amino acid metabolism; Aromatic amino acid metabolism	COG0287	Prephenate dehydrogenase (TyrA) (PDB:2F1K)	K04517	prephenate dehydrogenase [EC:1.3.1.12]	COG0287	Aromatic amino acid biosynthesis	E	Amino acid transport and metabolism	M00025	Tyrosine biosynthesis, chorismate => HPP => tyrosine	PRJNA862342:NPW32_01840	prephenate dehydrogenase	PF02153.20	Prephenate dehydrogenase, nucleotide-binding domain
4860	GC_00000738	Core	S_epidermidis_49_contigs	845	6	6	1	1	1	1	1			COG0740	ATP-dependent protease ClpP, protease subunit (ClpP) (PDB:1TG6)	K01358	ATP-dependent Clp protease, protease subunit [EC:3.4.21.92]			O	Posttranslational modification, protein turnover, chaperones			PRJNA862342:NPW32_04400	ATP-dependent Clp endopeptidase proteolytic subunit ClpP (clpP)	PF00574.26	Clp protease
4872	GC_00000740	Core	S_epidermidis_49_contigs	830	6	6	1	1	1	1	1			COG0691	tmRNA-binding protein (SmpB) (PDB:1J1H) (PUBMED:26251518)	K03664	SsrA-binding protein			O	Posttranslational modification, protein turnover, chaperones			PRJNA862342:NPW32_04325	SsrA-binding protein SmpB (smpB)	PF01668.21	SmpB protein
4992	GC_00000760	Core	S_epidermidis_49_contigs	1355	6	6	1	1	1	1	1			COG4585	Signal transduction histidine kinase ComP (ComP) (PDB:4GT8)	K07681	two-component system, NarL family, vancomycin resistance sensor histidine kinase VraS [EC:2.7.13.3]			T	Signal transduction mechanisms			PRJNA862342:NPW32_07205	sensor histidine kinase	PF07730.16	Histidine kinase
4998	GC_00000761	Core	S_epidermidis_49_contigs	1495	6	6	1	1	1	1	1			COG1972	Nucleoside permease NupC (NupC) (PDB:3TIJ)	K16323	purine nucleoside transport protein			F	Nucleotide transport and metabolism			PRJNA862342:NPW32_07925	NupC/NupG family nucleoside CNT transporter	PF07662.16	Na+ dependent nucleoside transporter C-terminus
5004	GC_00000762	Core	S_epidermidis_49_contigs	1376	6	6	1	1	1	1	1	M00846|M00121|M00926	Pathway modules; Metabolism of cofactors and vitamins; Cofactor and vitamin metabolism|Pathway modules; Metabolism of cofactors and vitamins; Cofactor and vitamin metabolism|Pathway modules; Metabolism of cofactors and vitamins; Cofactor and vitamin metabolism	COG0001	Glutamate-1-semialdehyde aminotransferase (HemL) (PDB:2CFB)	K01845	glutamate-1-semialdehyde 2,1-aminomutase [EC:5.4.3.8]	COG0001	Heme biosynthesis	H	Coenzyme transport and metabolism	M00846|M00121|M00926	Siroheme biosynthesis, glutamyl-tRNA => siroheme|Heme biosynthesis, plants and bacteria, glutamate => heme|Heme biosynthesis, bacteria, glutamyl-tRNA => coproporphyrin III => heme	PRJNA862342:NPW32_07310	glutamate-1-semialdehyde 2,1-aminomutase	PF00202.24	Aminotransferase class-III
5142	GC_00000785	Core	S_epidermidis_49_contigs	638	6	6	1	1	1	1	1			COG0201	Preprotein translocase subunit SecY (SecY) (PDB:1RH5)	K03076	preprotein translocase subunit SecY			U	Intracellular trafficking, secretion, and vesicular transport			PRJNA862342:NPW32_03305	accessory Sec system protein translocase subunit SecY2 (secY2)	PF00344.23	SecY
5166	GC_00000789	Core	S_epidermidis_49_contigs	1054	6	6	1	1	1	1	1			COG2814	Predicted arabinose efflux permease AraJ, MFS family (AraJ) (PDB:4LDS)	K23448	MFS transporter, DHA1 family, staphyloferrin A biosynthesis exporter			G	Carbohydrate transport and metabolism			PRJNA862342:NPW32_05490	MFS transporter	PF05977.16	Transmembrane secretion effector
12740	GC_00002130		S_epidermidis_49_contigs	513	2	2	1	0	1	1	1			COG2814	Predicted arabinose efflux permease AraJ, MFS family (AraJ) (PDB:4LDS)					G	Carbohydrate transport and metabolism			PRJNA862342:NPW32_02655	MFS transporter	PF07690.19	Major Facilitator Superfamily
